# Supplementary material for: Integrated Analysis of a Risk Score System Predicting Prognosis and a ceRNA Network for Differentially Expressed lncRNAs in Multiple Myeloma
Source: Front Genet. 2020 Aug 27;11:934. doi: 10.3389/fgene.2020.00934 (PMC7481452; doi:10.3389/fgene.2020.00934)
Supplement: Supplementary file 5 [file Data_Sheet_1.zip]

Archive with 2 entries (2 files):
- Supplementary Tables 1- 3.docx
- Supplementary Tables 4 - 6.xlsx
