# Supplementary material for: Integrated Analysis of a Risk Score System Predicting Prognosis and a ceRNA Network for Differentially Expressed lncRNAs in Multiple Myeloma
Source: Front Genet. 2020 Aug 27;11:934. doi: 10.3389/fgene.2020.00934 (PMC7481452; doi:10.3389/fgene.2020.00934)
Supplement: Supplementary file 5 [file Data_Sheet_1.zip › Supplementary Tables 4 - 6.xlsx]

## Sheet: Supplementary Table 4
ID	adj.P.Val	P.Value	t	B	logFC	Gene.symbol
7960947	0.00363	0.000125	-4.07611	0.90145	-1.91882	A2M	DOWN
8002347	0.00612	0.000254	-3.86783	0.24684	-1.49625	AARS	DOWN
8093336	6.94e-05	4.25e-07	-5.61394	6.24941	-1.48437	ABCA11P///ZNF141	DOWN
7962312	0.0691	0.00932	-2.67856	-3.03122	-1.17338	ABCD2	DOWN
7903119	0.00101	2.03e-05	-4.59156	2.60346	-1.57867	ABCD3	DOWN
8101675	0.00154	3.66e-05	-4.42757	2.05022	-2.45703	ABCG2	DOWN
7902367	0.00137	3.11e-05	-4.4735	2.20413	-1.57553	ACADM	DOWN
7974587	0.00165	4.05e-05	-4.39922	1.95566	-1.23198	ACTR10	DOWN
8145293	0.102	0.0173	-2.442	-3.57341	-1.53213	ADAM28	DOWN
7930380	0.0168	0.00112	-3.4065	-1.12444	-1.32549	ADD3	DOWN
8026300	0.0194	0.00138	3.34017	-1.3119	1.30712	ADGRE5	UP
7938390	0.0332	0.00309	3.07121	-2.04494	1.26387	ADM	UP
7903239	0.00146	3.39e-05	-4.44939	2.12324	-1.48074	AGL	DOWN
8122807	0.00287	8.96e-05	-4.17344	1.21425	-1.37766	AKAP12	DOWN
7925531	0.0451	0.0049	-2.91141	-2.45882	-1.33288	AKT3	DOWN
7935230	0.0051	0.000197	-3.94286	0.48024	-1.18511	ALDH18A1	DOWN
7969228	9.11e-05	6.35e-07	-5.51101	5.86959	-1.70668	ALG11///UTP14C	DOWN
7918794	0.000971	1.91e-05	-4.60894	2.66271	-2.45273	AMPD1	DOWN
7966301	0.000893	1.71e-05	-4.63853	2.76378	-1.24053	ANAPC7	DOWN
7934898	0.0034	0.000114	-4.10268	0.9864	-1.54197	ANKRD22	DOWN
8057990	0.00406	0.000144	-4.03491	0.77034	-1.33511	ANKRD44	DOWN
8152053	0.00678	0.000301	-3.81655	0.08887	-1.16318	ANKRD46	DOWN
7954997	0.0151	0.000955	-3.45883	-0.97474	-1.14592	ANO6	DOWN
7934513	0.000452	6.44e-06	-4.90334	3.68213	-1.2242	AP3M1	DOWN
7974566	0.00263	7.95e-05	-4.20775	1.32549	-1.26327	AP5M1	DOWN
7957759	0.000336	4.23e-06	-5.01572	4.07879	-1.59159	APAF1	DOWN
7926786	0.00589	0.000241	-3.88273	0.29296	-1.42655	APBB1IP	DOWN
8073062	0.0535	0.00636	-2.81862	-2.6914	-1.09745	APOBEC3B	DOWN
8017235	0.000233	2.51e-06	-5.15401	4.57214	-1.43805	APPBP2	DOWN
8097813	0.00183	4.71e-05	-4.35714	1.81584	-1.32036	ARFIP1	DOWN
7932885	0.0024	6.94e-05	-4.24683	1.45286	-1.1095	ARHGAP12	DOWN
8129458	0.0121	0.000692	-3.56065	-0.67902	-1.24117	ARHGAP18	DOWN
8043630	9.51e-05	6.77e-07	5.49458	5.80921	1.30304	ARID5A	UP
8168875	2.81e-05	1.32e-07	-5.91166	7.36038	-1.52423	ARMCX3	DOWN
8122818	0.000517	7.82e-06	-4.85142	3.50021	-1.38668	ARMT1	DOWN
8157828	0.000993	1.97e-05	4.59997	2.63213	1.12032	ARPC5L	UP
8145894	0.000415	5.7e-06	-4.93631	3.79811	-1.33376	ASH2L	DOWN
8050875	3.44e-06	6.71e-09	-6.65159	10.1829	-2.00383	ASXL2///ASXL2	DOWN
8056909	2.24e-05	9.69e-08	-5.98849	7.64976	-1.34701	ATF2	DOWN
7993167	1.25e-05	4.35e-08	-6.18895	8.40935	-1.9372	ATF7IP2	DOWN
7981192	0.000164	1.52e-06	-5.28457	5.04282	-1.48498	ATG2B	DOWN
7901895	0.0105	0.000562	-3.6255	-0.48771	-1.18227	ATG4C	DOWN
7943620	0.00173	4.35e-05	-4.37956	1.89025	-1.55345	ATM	DOWN
8094911	0.000995	1.98e-05	-4.59865	2.62763	-1.39428	ATP10D	DOWN
8147724	0.0131	0.000768	-3.52784	-0.77494	-1.3356	ATP6V1C1	DOWN
8168472	0.00116	2.51e-05	-4.53334	2.40588	-1.06419	ATP7A	DOWN
8100026	0.000754	1.34e-05	-4.70445	2.99013	-1.31134	ATP8A1	DOWN
7988644	0.00349	0.000119	-4.09065	0.9479	-1.464	ATP8B4	DOWN
8173673	0.000164	1.51e-06	-5.28715	5.05217	-1.53759	ATRX	DOWN
7966397	7.08e-05	4.36e-07	-5.60746	6.22543	-1.03783	ATXN2	DOWN
7980940	0.000877	1.67e-05	-4.64523	2.78672	-1.22373	ATXN3///ATXN8///ATXN3	DOWN
8160637	0.0471	0.00524	-2.88807	-2.51787	-1.02764	B4GALT1	DOWN
7965060	1.5e-05	5.77e-08	-6.11854	8.14185	-1.35938	BBS10	DOWN
8065569	0.00497	0.000191	-3.95297	0.51192	-1.34526	BCL2L1	DOWN
8141024	0.000662	1.12e-05	-4.75495	3.16459	-1.25196	BET1	DOWN
7943413	0.0946	0.0151	-2.49463	-3.45634	-1.93381	BIRC3	DOWN
7969916	2.33e-08	1.47e-11	-8.14217	15.9885	-1.15473	BIVM-ERCC5///BIVM	DOWN
7969935	0.000103	7.67e-07	-5.46252	5.69152	-1.50555	BIVM-ERCC5///ERCC5	DOWN
7935270	0.000843	1.58e-05	-4.66097	2.84067	-1.56651	BLNK	DOWN
7907171	0.000729	1.29e-05	-4.71676	3.03257	-1.56534	BLZF1	DOWN
8096004	0.00415	0.000149	-4.02579	0.74142	-1.36271	BMP2K	DOWN
7952305	0.0231	0.00179	-3.25502	-1.54876	-1.42833	BMPR1A	DOWN
7937079	0.0733	0.0102	-2.6466	-3.10684	-1.23121	BNIP3	DOWN
7969374	1.17e-07	1.05e-10	-7.6646	14.1236	-1.33814	BORA	DOWN
8009382	0.000534	8.23e-06	-4.83748	3.45153	-1.01872	BPTF	DOWN
8174051	0.0141	0.000858	-3.49282	-0.87667	-1.44912	BTK	DOWN
8117458	0.000728	1.28e-05	-4.71772	3.03589	-1.56755	BTN3A1	DOWN
8117435	0.0165	0.00109	-3.41618	-1.09685	-1.38346	BTN3A2	DOWN
7929958	0.000167	1.56e-06	-5.27817	5.01964	-1.09014	BTRC	DOWN
7936817	7.25e-05	4.54e-07	-5.59707	6.18701	-1.18445	C10orf88	DOWN
7943162	1.62e-05	6.41e-08	-6.09194	8.04098	-1.61858	C11orf54	DOWN
7941714	0.00155	3.72e-05	-4.42347	2.03654	-1.04586	C11orf80	DOWN
7993680	0.000969	1.9e-05	-4.61009	2.66663	-1.08347	C16orf62	DOWN
7953603	0.00154	3.66e-05	-4.42745	2.04983	-1.44646	C1S	DOWN
7961767	0.000125	1.02e-06	-5.38938	5.42393	-1.505	C2CD5	DOWN
8052834	2.02e-07	1.88e-10	-7.52334	13.5719	-1.5317	C2orf42	DOWN
8111584	0.000102	7.5e-07	-5.46817	5.71223	-1.06111	C5orf42	DOWN
8146717	0.00223	6.17e-05	-4.28019	1.56212	-1.42942	C8orf44-SGK3///SGK3	DOWN
8162039	0.00116	2.49e-05	-4.53496	2.41137	-1.20613	C9orf64	DOWN
8048980	0.00424	0.000153	-4.01819	0.71735	-1.07568	CAB39	DOWN
8020495	0.00177	4.45e-05	-4.37274	1.8676	-1.66743	CABLES1	DOWN
8117243	0.0118	0.000669	-3.5712	-0.64807	-1.20403	CARMIL1	DOWN
8121118	0.000769	1.39e-05	-4.6952	2.95828	-1.00267	CASP8AP2	DOWN
7939298	0.00475	0.000179	-3.97203	0.57173	-1.3069	CAT	DOWN
7963750	0.0111	0.000611	-3.59951	-0.56466	-1.06134	CBX5	DOWN
8072153	4.17e-07	4.38e-10	-7.31818	12.7712	-1.6811	CCDC117	DOWN
7933760	0.0673	0.009	2.69171	-2.99989	1.0167	CCDC6	UP
8014369	0.00999	0.000527	3.64566	-0.42778	2.73223	CCL3	UP
8014391	0.0138	0.000833	3.50214	-0.84966	2.20614	CCL3L3///CCL3L1///CCL3	UP
7977497	0.000758	1.36e-05	4.70211	2.98209	1.13017	CCNB1IP1	UP
8079392	0.0025	7.36e-05	-4.22999	1.39791	-3.25234	CCR2	DOWN
7953333	0.000228	2.45e-06	-5.16011	4.594	-3.42964	CD27	DOWN
8154233	0.165	0.0393	2.10274	-4.2773	1.25266	CD274	UP
8133876	0.00246	7.21e-05	-4.23586	1.41706	-2.21298	CD36	DOWN
8029136	0.0049	0.000186	-3.95964	0.53285	-2.45926	CD79A	DOWN
7937802	0.0312	0.00281	-3.10368	-1.95884	-1.67509	CD81	DOWN
7953291	0.0937	0.0149	-2.49967	-3.44501	-1.92008	CD9	DOWN
8165794	0.0668	0.0089	-2.69583	-2.99006	-1.72546	CD99	DOWN
7970347	0.00017	1.64e-06	-5.26518	4.97261	-1.43187	CDC16	DOWN
8114396	0.000524	7.96e-06	-4.8467	3.48374	-1.11322	CDC23	DOWN
8007071	0.00826	0.000394	-3.73453	-0.16099	-1.25612	CDC6	DOWN
8166289	7.59e-06	2.05e-08	-6.37569	9.12214	-1.31835	CDKL5	DOWN
8119088	0.000217	2.26e-06	5.18097	4.66894	1.55047	CDKN1A	UP
8081362	0.000975	1.92e-05	-4.60685	2.65558	-1.68823	CEP97	DOWN
7903908	0.00589	0.000241	-3.88329	0.2947	-1.37309	CEPT1	DOWN
8113050	0.000173	1.68e-06	-5.25921	4.95103	-1.27123	CETN3	DOWN
8001658	0.00197	5.22e-05	-4.32788	1.71908	-1.26512	CFAP20	DOWN
7978586	0.0442	0.00476	2.92182	-2.43239	1.13807	CFL2	UP
7970376	0.000822	1.52e-05	-4.6711	2.87544	-1.13242	CHAMP1	DOWN
7995583	7.92e-05	5.18e-07	-5.56314	6.06168	-1.57347	CHD9	DOWN
8077270	2.8e-06	4.81e-09	-6.73345	10.4991	-1.52466	CHL1	DOWN
8173892	0.000323	3.95e-06	-5.03405	4.14385	-1.11152	CHM	DOWN
8174513	0.000628	1.04e-05	-4.77429	3.23163	-1.32931	CHRDL1	DOWN
7936856	2.97e-05	1.42e-07	-5.89261	7.28879	-1.23907	CHST15	DOWN
7935707	0.00942	0.000482	-3.67322	-0.34547	-1.00225	CHUK	DOWN
7947694	0.00169	4.21e-05	-4.3883	1.91932	-1.2425	CKAP5	DOWN
7918255	0.00611	0.000253	-3.86868	0.24946	-1.11092	CLCC1	DOWN
8178598	0.000312	3.71e-06	5.0505	4.20235	1.00084	CLIC1	UP
7992917	3.89e-05	2e-07	-5.80624	6.96502	-1.09411	CLUAP1	DOWN
8001693	0.000306	3.62e-06	-5.05683	4.22488	-1.58322	CNOT1	DOWN
7943319	0.157	0.0358	2.14325	-4.19801	1.33397	CNTN5	UP
8056343	0.025	0.002	-3.21871	-1.64842	-1.28315	COBLL1	DOWN
7968931	0.000524	7.97e-06	-4.84617	3.48186	-1.36876	COG3	DOWN
7968711	7.79e-06	2.15e-08	-6.36366	9.0761	-2.11917	COG6	DOWN
8091048	0.00341	0.000116	-4.09942	0.97596	-1.64842	COPB2	DOWN
8027932	1.86e-05	7.72e-08	6.04563	7.86563	1.15689	COX6B1	UP
8151993	2.55e-05	1.17e-07	5.94078	7.46994	1.14392	COX6C	UP
8168470	0.0327	0.00302	3.08005	-2.02156	1.17238	COX7B	UP
8106776	0.000281	3.23e-06	5.08721	4.33314	1.21425	COX7C	UP
8091385	8.22e-05	5.5e-07	-5.54772	6.0048	-2.14773	CP	DOWN
8094169	0.0113	0.000632	3.58904	-0.59554	1.26437	CPEB2	UP
7976243	0.00252	7.46e-05	-4.2261	1.38523	-1.1845	CPSF2	DOWN
7909350	0.0164	0.00108	-3.41814	-1.09126	-1.11371	CR2	DOWN
8047839	0.000106	7.98e-07	-5.45223	5.65378	-1.29362	CREB1	DOWN
7917037	0.00652	0.000282	-3.83651	0.15021	-1.66842	CRYZ	DOWN
8149574	0.00241	6.97e-05	-4.24557	1.44874	-1.90054	CSGALNACT1	DOWN
8086330	2.53e-05	1.15e-07	5.94592	7.48929	1.38835	CSRNP1	UP
7938422	0.0024	6.94e-05	-4.24689	1.45307	-1.17942	CTR9	DOWN
7990757	0.000127	1.05e-06	-5.38144	5.39498	-2.82003	CTSH	DOWN
7941444	0.000352	4.63e-06	-4.99188	3.9943	-2.21132	CTSW	DOWN
7970262	9.48e-05	6.69e-07	-5.49761	5.82034	-1.19083	CUL4A	DOWN
7933194	0.00129	2.88e-05	-4.49503	2.27656	-2.95838	CXCL12	DOWN
8095680	0.111	0.0198	2.38848	-3.69034	1.36639	CXCL8	UP
8171896	0.00255	7.62e-05	-4.22021	1.36603	-1.90955	CXorf21	DOWN
8046333	0.0782	0.0112	-2.60857	-3.19587	-1.43706	CYBRD1	DOWN
8109528	0.00186	4.8e-05	-4.35151	1.7972	-1.57749	CYFIP2	DOWN
8051583	0.00416	0.000149	-4.02516	0.73941	-1.68776	CYP1B1	DOWN
7916616	0.0736	0.0102	2.64355	-3.11402	1.06122	CYP2J2	UP
8111772	0.0376	0.00376	-3.00437	-2.22009	-1.43572	DAB2	DOWN
8156199	0.178	0.0446	-2.04756	-4.38322	-1.02453	DAPK1	DOWN
8044804	0.000233	2.51e-06	5.15373	4.57112	1.12693	DBI	UP
8009164	8.7e-05	5.98e-07	-5.52645	5.92643	-1.13411	DCAF7	DOWN
7965410	0.0173	0.00117	-3.39418	-1.15944	-1.44549	DCN	DOWN
7942832	2.61e-06	4.39e-09	-6.75594	10.5861	-1.19832	DDIAS	DOWN
7928308	0.182	0.0459	2.03494	-4.4071	1.03434	DDIT4	UP
8074969	0.00114	2.42e-05	4.54332	2.43966	1.39369	DDT	UP
8076077	0.0107	0.000585	-3.61325	-0.52401	-1.39247	DDX17	DOWN
8124144	0.00212	5.77e-05	-4.29935	1.62506	-1.6728	DEK	DOWN
7918487	9.86e-05	7.19e-07	-5.4789	5.75162	-1.14153	DENND2D	DOWN
8154531	0.00791	0.000372	-3.75249	-0.10657	-1.49642	DENND4C	DOWN
7962151	5.43e-06	1.3e-08	-6.48778	9.5521	-1.4471	DENND5B	DOWN
7956046	0.000628	1.04e-05	-4.77477	3.23327	-1.10651	DGKA	DOWN
8091562	0.00147	3.44e-05	-4.44481	2.10791	-1.31079	DHX36	DOWN
7981111	0.000723	1.26e-05	-4.7217	3.04962	-1.25983	DICER1	DOWN
7927631	0.0579	0.00713	2.77737	-2.79288	2.17795	DKK1	UP
8082688	0.0444	0.00479	-2.91983	-2.43744	-1.20694	DNAJC13	DOWN
7969651	0.000584	9.3e-06	-4.80447	3.33647	-1.37501	DNAJC3	DOWN
8059413	0.00103	2.07e-05	-4.58611	2.58493	-2.12087	DOCK10	DOWN
8153959	0.00926	0.000468	-3.6817	-0.32008	-1.0874	DOCK8	DOWN
8147375	0.00225	6.3e-05	-4.27446	1.5433	-1.09433	DPY19L4	DOWN
8113691	8.85e-05	6.14e-07	-5.51953	5.90094	-1.14747	DTWD2	DOWN
7924450	0.00264	7.98e-05	4.20683	1.32253	1.97952	DUSP10	UP
8150076	0.0608	0.0077	2.74888	-2.86231	1.54181	DUSP4	UP
8180311	0.00543	0.000216	-3.9161	0.39669	-1.19759	DYNC1I2	DOWN
8082003	0.0146	0.000912	-3.47341	-0.93276	-1.22717	EAF2	DOWN
8077458	0.00618	0.000259	-3.86203	0.2289	-1.26194	EDEM1	DOWN
7922823	0.044	0.00471	-2.92534	-2.42343	-1.28543	EDEM3	DOWN
7965436	0.000547	8.51e-06	-4.82862	3.42063	-1.45368	EEA1	DOWN
8148333	0.00545	0.000217	-3.91464	0.39214	-1.26298	EFR3A	DOWN
8108370	0.0416	0.00436	-2.95234	-2.3544	-1.58754	EGR1	DOWN
7987772	0.00408	0.000145	4.03273	0.76342	1.4438	EHD4	UP
8092523	0.000208	2.13e-06	-5.19669	4.72549	-1.0221	EHHADH	DOWN
8043861	0.00362	0.000125	-4.07748	0.9058	-1.04831	EIF5B	DOWN
8147864	0.000445	6.29e-06	-4.90998	3.70546	-1.54609	EMC2	DOWN
7980636	0.00147	3.46e-05	-4.44327	2.10274	-1.46221	EML5	DOWN
7954090	0.171	0.0416	2.07808	-4.32495	1.16013	EMP1	UP
8030007	0.0283	0.00243	3.1537	-1.82486	1.21474	EMP3	UP
7953532	0.0179	0.00123	-3.37887	-1.20284	-1.02734	ENO2	DOWN
7899534	5.32e-05	3.01e-07	-5.70225	6.57711	-1.32806	EPB41	DOWN
8107321	0.00156	3.77e-05	4.41976	2.02415	1.51118	EPB41L4A-AS1	UP
7916045	0.00026	2.91e-06	-5.11487	4.43194	-1.32682	EPS15	DOWN
8041967	0.00033	4.1e-06	-5.02407	4.10843	-1.17086	ERLEC1	DOWN
7935692	0.00125	2.78e-05	-4.50457	2.30872	-1.3372	ERLIN1	DOWN
8065032	0.00178	4.52e-05	-4.36826	1.85274	-1.15738	ESF1	DOWN
8112045	1.83e-06	2.64e-09	-6.88052	11.0686	-1.18255	ESM1	DOWN
8147351	0.126	0.0247	-2.29851	-3.88201	-1.59163	ESRP1///RAF1	DOWN
7924309	0.0461	0.00509	2.89833	-2.49197	1.14212	ESRRG	UP
8098084	0.00769	0.000357	-3.76489	-0.06888	-1.23012	ETFDH	DOWN
8095163	6.21e-06	1.55e-08	-6.44551	9.3898	-1.72984	EXOC1	DOWN
8095333	0.00198	5.3e-05	-4.32374	1.70542	-1.14227	EXOC5	DOWN
7929288	0.00158	3.81e-05	-4.41641	2.01296	-1.21973	EXOC6	DOWN
7968658	0.000529	8.08e-06	-4.84247	3.46895	-1.46244	EXOSC8	DOWN
8151532	0.0513	0.00597	-2.84116	-2.63542	-1.53776	FABP4	DOWN
8094609	0.000347	4.52e-06	-4.99785	4.01545	-1.38721	FAM114A1	DOWN
8115375	0.00506	0.000195	-3.94643	0.49142	-1.01381	FAM114A2	DOWN
8168678	0.0977	0.016	2.47163	-3.50776	1.37437	FAM133A	UP
8082066	0.0154	0.000986	3.44848	-1.00445	1.01845	FAM162A	UP
7932285	9.34e-07	1.1e-09	-7.0935	11.8959	-1.65557	FAM188A	DOWN
7977445	0.000115	9e-07	-5.42108	5.53975	-1.86968	FAM30A	DOWN
7917728	0.000927	1.79e-05	-4.62582	2.72035	-1.7421	FAM69A	DOWN
7988467	0.0161	0.00105	-3.42903	-1.06017	-1.21844	FBN1	DOWN
8128356	0.00147	3.48e-05	-4.44211	2.09887	-1.14946	FBXL4	DOWN
8150002	0.0368	0.00362	-3.01736	-2.18627	-1.00917	FBXO16	DOWN
7925996	0.00103	2.1e-05	-4.58282	2.57374	-1.414	FBXO18	DOWN
7950248	0.0223	0.00171	-3.27015	-1.50699	-1.24485	FCHSD2	DOWN
7954729	0.0535	0.00635	-2.81903	-2.69038	-1.11689	FGD4	DOWN
7970737	0.0163	0.00107	-3.42212	-1.07992	-1.30648	FLT3	DOWN
7907271	4.34e-06	8.74e-09	-6.58645	9.93174	-1.38007	FMO2	DOWN
7969060	8.15e-05	5.36e-07	-5.55436	6.02928	-1.76556	FNDC3A	DOWN
8083901	5.34e-06	1.25e-08	-6.49821	9.59218	-1.30596	FNDC3B	DOWN
8100251	0.000221	2.32e-06	-5.17391	4.64357	-1.48203	FRYL	DOWN
7975136	0.0197	0.00142	-3.33157	-1.33601	-1.70781	FUT8	DOWN
8111739	0.0362	0.00353	-3.02566	-2.1646	-1.39128	FYB	DOWN
7953943	0.00883	0.000437	3.70307	-0.25588	1.19491	GABARAPL1	UP
7902227	0.000764	1.37e-05	4.69923	2.97217	2.49766	GADD45A	UP
8024485	0.000838	1.56e-05	4.66353	2.84946	1.91932	GADD45B	UP
8105481	0.000726	1.28e-05	-4.7188	3.03961	-1.81405	GAPT	DOWN
7922402	0.0017	4.24e-05	4.3862	1.91232	2.44919	GAS5///SNORD47	UP
8133540	0.0145	0.000901	3.47718	-0.92187	1.31125	GATSL2///GATS	UP
7930031	0.000109	8.34e-07	-5.44087	5.61217	-1.11907	GBF1	DOWN
7917530	0.118	0.0218	2.34891	-3.77541	1.37686	GBP2	UP
8044236	7.25e-05	4.58e-07	-5.59473	6.17835	-1.59142	GCC2	DOWN
8052762	0.00326	0.000107	-4.12212	1.04879	-1.23755	GFPT1	DOWN
8151032	0.0315	0.00286	3.09869	-1.97211	1.35441	GGH	UP
8078569	0.000553	8.68e-06	-4.82305	3.40118	-1.1034	GOLGA4	DOWN
7976307	0.000238	2.58e-06	-5.14608	4.5437	-1.30155	GOLGA5	DOWN
7919780	0.000502	7.53e-06	-4.8614	3.53513	-2.16295	GOLPH3L	DOWN
8129181	0.000168	1.59e-06	-5.27405	5.00473	-1.29627	GOPC	DOWN
8045816	4.81e-05	2.67e-07	-5.73217	6.68852	-1.84625	GPD2	DOWN
8081214	2.95e-05	1.39e-07	-5.89738	7.30671	-4.37672	GPR15	DOWN
8056837	0.0112	0.000626	-3.59213	-0.58643	-1.39042	GPR155	DOWN
7969626	0.000169	1.61e-06	-5.26994	4.98985	-1.35371	GPR180	DOWN
8052125	0.000567	9e-06	-4.81335	3.36738	-1.17054	GPR75-ASB3///ASB3	DOWN
8081758	0.000893	1.71e-05	-4.63799	2.76194	-1.74169	GRAMD1C	DOWN
7980523	3.54e-07	3.4e-10	-7.3798	13.0116	-1.73456	GTF2A1	DOWN
7938762	0.0122	0.000701	-3.55648	-0.69126	-1.04002	GTF2H1	DOWN
7946275	0.000467	6.73e-06	-4.89149	3.64054	-1.35145	GVINP1	DOWN
8129045	0.000476	6.97e-06	-4.88246	3.60885	-1.37279	HDAC2	DOWN
7978492	0.000199	1.99e-06	-5.21448	4.78957	-1.11194	HEATR5A	DOWN
8051464	0.00646	0.000276	-3.84225	0.16787	-1.16941	HEATR5B	DOWN
7978449	3.39e-05	1.65e-07	-5.85465	7.14633	-1.47053	HECTD1	DOWN
8096385	0.000704	1.21e-05	-4.73408	3.09239	-1.49362	HERC3	DOWN
7933947	0.00279	8.65e-05	-4.18367	1.24736	-1.07835	HERC4	DOWN
8140556	0.0877	0.0135	2.53852	-3.35712	1.73667	HGF	UP
8057719	0.0266	0.0022	-3.18638	-1.7365	-1.36334	HIBCH	DOWN
8110166	0.00734	0.000334	3.78514	-0.00721	1.04984	HIGD2A	UP
8113873	0.00156	3.76e-05	4.41989	2.02459	1.13521	HINT1	UP
8124527	0.00287	8.94e-05	-4.17403	1.21615	-1.75347	HIST1H1B	DOWN
8124397	0.0125	0.000721	3.54774	-0.71683	1.30075	HIST1H1C	UP
8117372	0.0141	0.000862	3.49136	-0.88088	1.03475	HIST1H2AC	UP
8124406	0.00813	0.000386	3.74067	-0.14238	1.19265	HIST1H2BC	UP
8117382	0.00655	0.000286	3.83202	0.13639	1.08616	HIST1H2BD	UP
8124492	0.0491	0.00555	2.86724	-2.57026	1.34557	HIST1H2BK	UP
8117594	0.0201	0.00147	-3.32037	-1.36737	-1.44791	HIST1H2BM	DOWN
7919637	0.00217	5.94e-05	4.29122	1.59832	1.85478	HIST2H2BE	UP
8125556	0.0254	0.00206	-3.20913	-1.6746	-1.92997	HLA-DPA1	DOWN
8145636	0.00111	2.33e-05	-4.55307	2.47271	-1.0319	HMBOX1	DOWN
8047059	0.00244	7.09e-05	4.24058	1.43245	1.01941	HNRNPCL1///HNRNPC	UP
7901765	0.0201	0.00147	-3.3207	-1.36643	-1.86234	HOOK1	DOWN
8146243	0.00075	1.33e-05	-4.70684	2.99838	-1.13086	HOOK3	DOWN
8107532	0.0299	0.00262	-3.12783	-1.89434	-1.31269	HSD17B4	DOWN
7927082	0.000137	1.21e-06	-5.34443	5.26013	-1.09489	HSD17B7P2	DOWN
8157233	0.0182	0.00126	-3.37056	-1.22632	-1.308	HSDL2	DOWN
8026533	0.000718	1.24e-05	-4.7256	3.06308	-1.35474	HSH2D	DOWN
8127787	0.0018	4.62e-05	-4.36249	1.8336	-1.40759	IBTK	DOWN
7935027	0.000624	1.03e-05	-4.77704	3.24118	-1.30736	IDE	DOWN
8058552	0.0135	0.000802	-3.51436	-0.81419	-1.18736	IDH1	DOWN
7912994	0.025	0.002	3.21819	-1.64984	1.23583	IFFO2	UP
7914127	0.0179	0.00123	3.37752	-1.20665	2.01236	IFI6	UP
7929052	0.162	0.0377	2.12053	-4.24265	1.11266	IFIT3	UP
7937335	0.00514	0.000199	3.94019	0.47189	2.11568	IFITM1	UP
7965873	0.0931	0.0148	2.50325	-3.43696	1.05614	IGF1	UP
8058857	0.00254	7.56e-05	-4.22215	1.37235	-1.43674	IGFBP5	DOWN
7981720	0.00115	2.46e-05	-4.53824	2.42246	-3.12318	IGHA1///SCFV///C14orf99///IGHV3-48///IGHV3-69-1	DOWN
7981601	7.07e-15	1.27e-18	-12.2279	31.2186	-4.41385	IGHM///IGHG1///IGHD///IGHA2///IGHA1///IGHA2///IGHA1///IGH	DOWN
7981728	0.0472	0.00526	-2.88681	-2.52104	-2.84539	IGHM///IGHV3-48///IGHV3-69-1	DOWN
8001104	2.95e-05	1.4e-07	-5.89586	7.30099	-3.92351	IGHV3-48///IGHV3-69-1///IGHV3OR16-7	DOWN
7981737	1.31e-05	4.72e-08	-6.16844	8.33133	-4.18838	IGHV3-69-1///IGHV3OR16-7	DOWN
7981742	9.88e-08	7.71e-11	-7.74025	14.4192	-1.10848	IGHV5-78	DOWN
8043360	0.00189	4.93e-05	-4.3442	1.77301	-3.25514	IGK///IGKC	DOWN
8043468	3.07e-06	5.54e-09	-6.69858	10.3643	-5.2859	IGKC	DOWN
7981722	0.0327	0.00303	-3.07848	-2.02571	-2.72447	IGLJ3///IGHV3-23///IGHV4-31///IGHM///IGHG1///IGHA1///SCFV///C14orf99///IGK///IGKV3-20///IGHV3-23///IGHV3-48///IGHV3-69-1///IGHV3OR16-7	DOWN
8072004	5.01e-06	1.07e-08	-6.5365	9.73943	-1.20546	IGLL3P///IGLL1	DOWN
7985364	0.000137	1.18e-06	-5.35047	5.28214	-1.18861	IL16	DOWN
8104901	0.00437	0.000159	-4.00645	0.6802	-1.40867	IL7R	DOWN
8043791	0.00622	0.000261	-3.85922	0.22022	-1.064	INPP4A	DOWN
8049246	0.00914	0.00046	-3.68743	-0.30288	-1.0484	INPP5D	DOWN
8017283	0.000191	1.89e-06	-5.22779	4.83754	-1.14817	INTS2	DOWN
8105545	0.00177	4.46e-05	-4.37197	1.86503	-1.17906	IPO11	DOWN
7962085	0.0011	2.3e-05	-4.55764	2.48822	-1.38519	IPO8	DOWN
7915775	0.000221	2.33e-06	-5.17301	4.64034	-1.24968	IPP	DOWN
8089954	0.00903	0.000452	-3.69299	-0.28619	-1.22021	IQCB1	DOWN
8114010	0.0325	0.003	3.08235	-2.01548	1.36726	IRF1	UP
8103911	0.000434	6.02e-06	-4.92148	3.74589	-1.58721	IRF2	DOWN
8046380	0.00144	3.28e-05	-4.45874	2.15459	-2.21936	ITGA6	DOWN
7932254	0.0595	0.00742	-2.76286	-2.82831	-1.86164	ITGA8	DOWN
8055021	0.000189	1.87e-06	-5.23106	4.84935	-1.0324	IWS1	DOWN
8106516	0.0415	0.00436	2.95279	-2.35326	1.10635	JMY	UP
8078227	0.00791	0.000372	-3.75217	-0.10755	-1.04626	KAT2B	DOWN
7918449	9.88e-07	1.22e-09	-7.06965	11.8031	-1.60701	KCNA2	DOWN
7918457	3.3e-05	1.6e-07	-5.86273	7.17664	-1.92111	KCNA3	DOWN
7934570	0.000723	1.26e-05	-4.72126	3.0481	-1.3452	KCNMA1	DOWN
7900833	0.000129	1.09e-06	-5.37177	5.3597	-1.0519	KDM4A	DOWN
7999642	0.000206	2.09e-06	-5.20201	4.74465	-1.28007	KIAA0430	DOWN
7974653	0.000353	4.65e-06	-4.99056	3.98966	-1.23555	KIAA0586	DOWN
8097867	0.000139	1.23e-06	-5.33926	5.24136	-2.07762	KIAA0922	DOWN
7954711	0.00146	3.38e-05	-4.45017	2.12586	-1.42795	KIAA1551	DOWN
8150036	0.0027	8.25e-05	-4.19744	1.29203	-1.01355	KIF13B	DOWN
7927955	0.00331	0.00011	-4.11414	1.02316	-1.20048	KIF1BP	DOWN
7962274	0.00616	0.000257	-3.8638	0.23436	-1.0397	KIF21A	DOWN
7965322	6.61e-06	1.71e-08	-6.4212	9.29655	-1.12122	KITLG	DOWN
8022817	0.000356	4.73e-06	-4.98584	3.97294	-2.11646	KLHL14	DOWN
8094625	0.0302	0.00267	-3.12149	-1.91131	-1.29234	KLHL5	DOWN
8092392	0.00034	4.36e-06	-5.00788	4.051	-1.48591	KLHL6	DOWN
7959408	0.0118	0.000669	-3.57138	-0.64752	-1.31985	KNTC1	DOWN
8053648	0.00194	5.12e-05	-4.3335	1.73765	-1.60667	KRCC1	DOWN
8140878	6.43e-05	3.84e-07	-5.63979	6.34515	-1.32766	KRIT1	DOWN
8060940	0.112	0.0202	2.37927	-3.71026	2.76656	LAMP5	UP
8097388	0.00034	4.37e-06	-5.00701	4.0479	-1.23187	LARP1B	DOWN
7955361	0.000517	7.8e-06	-4.8519	3.50189	-1.14387	LARP4	DOWN
7931728	0.000927	1.79e-05	-4.62581	2.7203	-1.27862	LARP4B	DOWN
7908968	0.00155	3.71e-05	-4.42377	2.03752	-1.79468	LAX1	DOWN
7924603	0.0136	0.000822	-3.50648	-0.83707	-1.22569	LBR	DOWN
7938777	0.0221	0.00169	3.27433	-1.49542	1.00801	LDHA	UP
7980958	0.0821	0.0121	-2.58155	-3.25848	-1.40858	LGMN	DOWN
8111533	0.0219	0.00167	-3.2778	-1.48582	-1.27238	LMBRD2	DOWN
7906085	0.0105	0.000566	3.6234	-0.49394	1.71715	LMNA	UP
8168357	0.00385	0.000135	4.05422	0.83168	1.31596	LOC100996747///RPS26P11///RPS26///PDPK1	UP
7981732	2.36e-05	1.04e-07	-5.97067	7.58255	-4.87396	LOC102723407///IGHV4-31///IGHM///IGHD///IGHA2///LOC102723407///SKAP2///IGHA2///IGHA1///IGH	DOWN
8144917	0.0008	1.46e-05	-4.68145	2.91098	-1.53196	LPL	DOWN
7918467	0.00147	3.45e-05	-4.44419	2.10581	-1.5746	LRIF1	DOWN
8005200	0.000209	2.14e-06	5.195	4.71939	1.50879	LRRC75A-AS1	UP
8069711	0.000127	1.04e-06	-5.38299	5.40063	-1.51659	LTN1	DOWN
7965403	0.0599	0.00753	-2.75744	-2.84151	-1.1217	LUM	DOWN
8056102	0.00821	0.000391	-3.73677	-0.1542	-1.2579	LY75-CD302///CD302	DOWN
7925257	0.00655	0.000286	-3.8318	0.13571	-1.24896	LYST	DOWN
8170273	0.0472	0.00526	2.88661	-2.52154	1.14	MAGEC1	UP
8129254	0.00769	0.000356	-3.76532	-0.06759	-1.38383	MAN1A1	DOWN
8121144	2.24e-05	9.66e-08	-5.98931	7.65286	-2.12389	MANEA	DOWN
8084589	0.000838	1.57e-05	-4.66279	2.84692	-1.13895	MAP3K13	DOWN
8127534	0.00601	0.000247	-3.87574	0.27131	-1.15961	MB21D1	DOWN
8021208	0.0509	0.0059	-2.84567	-2.62418	-1.11675	ME2	DOWN
8129522	0.00273	8.39e-05	-4.19238	1.27561	-1.13532	MED23	DOWN
8113039	0.00926	0.000469	-3.68148	-0.32073	-1.12751	MEF2C	DOWN
8163775	0.00791	0.000371	-3.75347	-0.10359	-1.40557	MEGF9	DOWN
8044391	0.0249	0.00199	-3.21998	-1.64494	-1.58802	MERTK	DOWN
8022009	0.00887	0.000441	-3.70061	-0.26328	-1.1335	METTL4	DOWN
7982957	0.000189	1.87e-06	-5.23129	4.85018	-1.30285	MGA	DOWN
8019563	0.00833	0.0004	-3.73013	-0.17429	-1.47528	MGC70870	DOWN
7970546	0.0265	0.00218	-3.18896	-1.7295	-1.00048	MICU2	DOWN
7928937	0.00119	2.6e-05	-4.52342	2.37233	-1.68806	MINPP1	DOWN
8008885	0.0594	0.00741	2.7632	-2.82749	1.66634	MIR21	UP
8054611	0.136	0.0278	2.25049	-3.98177	1.11517	MIR4435-2HG///LINC00152	UP
8004144	0.00106	2.16e-05	-4.57428	2.54471	-1.32484	MIS12	DOWN
7978776	0.00467	0.000175	-3.97813	0.59093	-1.31032	MIS18BP1	DOWN
7906377	0.00455	0.000168	-3.98956	0.62692	-2.51379	MNDA	DOWN
8089407	0.0869	0.0133	2.54458	-3.34331	1.07926	MORC1	UP
8166140	7.36e-05	4.75e-07	-5.58543	6.14397	-2.11372	MOSPD2	DOWN
7967881	2.29e-05	1e-07	-5.9801	7.61811	-1.74479	MPHOSPH8	DOWN
7971184	7.86e-06	2.22e-08	-6.35615	9.04734	-1.33755	MRPS31	DOWN
8041867	0.00211	5.71e-05	-4.30233	1.63487	-1.29701	MSH2	DOWN
7970704	0.000137	1.18e-06	-5.35063	5.2827	-1.20947	MTIF3	DOWN
8120698	5.57e-06	1.36e-08	-6.47813	9.51504	-1.60185	MTO1	DOWN
8122202	0.0131	0.000772	-3.52626	-0.77954	-1.33238	MYB///MYB	DOWN
7972069	0.00197	5.24e-05	-4.32663	1.71496	-1.441	MYCBP2	DOWN
8014115	0.0473	0.00527	-2.88559	-2.52411	-1.02354	MYO1D	DOWN
7970892	9.73e-05	6.98e-07	-5.48672	5.78031	-1.18916	N4BP2L1	DOWN
7970907	0.00206	5.56e-05	-4.30971	1.65917	-1.20032	N4BP2L2	DOWN
7943892	0.124	0.0241	2.30918	-3.85962	1.76229	NCAM1	UP
7953351	0.000178	1.74e-06	-5.24968	4.91659	-1.54777	NCAPD2	DOWN
8063211	0.00785	0.000366	-3.75687	-0.09325	-1.15969	NCOA3	DOWN
8102587	0.0215	0.00162	3.28776	-1.45821	2.30189	NDNF	UP
8055711	0.0447	0.00485	2.91553	-2.44836	1.88566	NEB	UP
7957715	0.00197	5.23e-05	-4.3275	1.71783	-1.21072	NEDD1	DOWN
7908543	0.011	0.000603	-3.60367	-0.55237	-1.28568	NEK7	DOWN
7978866	0.000316	3.8e-06	-5.04431	4.18033	-1.16793	NEMF	DOWN
7978644	0.0514	0.00598	2.84062	-2.63679	1.1814	NFKBIA	UP
8154793	0.000119	9.44e-07	-5.40862	5.49421	-1.25089	NFX1	DOWN
7930614	2.4e-05	1.07e-07	-5.96446	7.55913	-1.64468	NHLRC2///NHLRC2	DOWN
8162455	0.00632	0.000267	3.8528	0.2004	1.05772	NINJ1	UP
8039280	7.35e-09	3.09e-12	-8.52132	17.4651	-1.01301	NLRP7	DOWN
8180388	1.2e-05	3.98e-08	6.21078	8.4924	1.25613	NME2	UP
7935146	0.000716	1.23e-05	-4.72782	3.07076	-1.57599	NOC3L	DOWN
8009366	0.000534	8.19e-06	-4.83894	3.45662	-1.04629	NOL11	DOWN
8014956	0.000975	1.92e-05	4.60648	2.6543	1.45773	NR1D1	UP
7924172	0.0128	0.000748	-3.53595	-0.7513	-1.24357	NSL1	DOWN
8150928	0.0132	0.000777	-3.52399	-0.78616	-1.18397	NSMAF	DOWN
7938687	0.00647	0.000278	-3.8407	0.1631	-1.1683	NUCB2	DOWN
8149979	0.00103	2.1e-05	-4.58259	2.57294	-1.22321	NUGGC	DOWN
7956949	6.29e-05	3.7e-07	-5.64937	6.38071	-1.50987	NUP107	DOWN
7965855	0.00875	0.000432	-3.70681	-0.24465	-1.1197	NUP37	DOWN
8130129	0.028	0.00239	-3.15906	-1.81042	-1.20665	NUP43	DOWN
8081375	0.00375	0.000131	-4.06397	0.86273	-1.41487	NXPE3	DOWN
7916570	0.0062	0.00026	-3.86067	0.2247	-1.12571	OMA1	DOWN
8058161	0.000127	1.06e-06	-5.37862	5.38467	-1.44773	ORC2	DOWN
8121043	4.9e-05	2.74e-07	-5.72612	6.66597	-1.79481	ORC3	DOWN
8085984	0.0107	0.000578	-3.61673	-0.51372	-1.52769	OSBPL10	DOWN
8138613	3e-06	5.31e-09	-6.70897	10.4045	-2.21253	OSBPL3	DOWN
7934278	0.075	0.0105	-2.63364	-3.1373	-1.25835	P4HA1///P4HA1	DOWN
8042119	0.000208	2.12e-06	-5.19742	4.7281	-1.33465	PAPOLG	DOWN
8095751	0.0299	0.00262	-3.12772	-1.89463	-1.39395	PARM1	DOWN
7970602	0.000102	7.46e-07	-5.46954	5.71725	-1.85904	PARP4	DOWN
8090018	0.121	0.023	2.32771	-3.82049	1.03921	PARP9	UP
7901804	0.000127	1.05e-06	-5.37998	5.38966	-1.59695	PATJ	DOWN
8087951	0.000452	6.45e-06	-4.90303	3.68104	-1.31395	PBRM1	DOWN
8150714	0.0099	0.00052	-3.64973	-0.41566	-1.44098	PCMTD1	DOWN
7974771	0.00321	0.000105	-4.12765	1.06654	-1.23774	PCNX4	DOWN
8180359	0.00244	7.13e-05	-4.23896	1.42717	-1.28905	PDE4DIP	DOWN
8151074	0.00568	0.000229	-3.89863	0.34231	-1.2124	PDE7A	DOWN
8046408	3.89e-05	1.99e-07	-5.80733	6.9691	-1.84917	PDK1	DOWN
8052654	1.22e-05	4.14e-08	6.201	8.45517	2.17751	PELI1	UP
8122409	0.00654	0.000285	-3.83289	0.13907	-1.06706	PEX3	DOWN
8127841	0.00922	0.000466	-3.68329	-0.31531	-1.17259	PGM3	DOWN
8092035	0.000602	9.77e-06	-4.79126	3.29055	-1.00987	PHC3	DOWN
7995382	0.00187	4.87e-05	-4.34721	1.78296	-1.35941	PHKB	DOWN
7969390	7.25e-05	4.51e-07	-5.59893	6.19388	-1.35234	PIBF1	DOWN
7946815	0.00243	7.06e-05	-4.24188	1.43669	-1.26589	PIK3C2A	DOWN
8090639	0.000141	1.26e-06	-5.3345	5.22404	-1.33263	PIK3R4	DOWN
8047865	0.000323	3.94e-06	-5.03437	4.145	-1.15664	PIKFYVE	DOWN
7932530	0.0321	0.00294	-3.0886	-1.99891	-1.18539	PIP4K2A	DOWN
8155673	0.0151	0.000955	-3.4588	-0.97482	-1.44313	PIP5K1B	DOWN
8126784	0.000651	1.09e-05	-4.76113	3.18599	-2.17206	PLA2G7	DOWN
7997453	0.00737	0.000337	-3.78246	-0.01537	-1.29519	PLCG2	DOWN
8030128	0.00261	7.88e-05	4.21037	1.33403	1.23005	PPP1R15A	UP
8052307	0.0205	0.00151	-3.31091	-1.39377	-1.26866	PPP4R3B	DOWN
8051012	0.0377	0.00376	-3.00385	-2.22145	-1.01668	PREB	DOWN
8051928	0.0223	0.00171	-3.2707	-1.50547	-1.67651	PREPL	DOWN
7964271	0.012	0.000685	-3.56396	-0.66933	-1.05903	PRIM1	DOWN
8098556	0.00114	2.44e-05	-4.54093	2.43158	-1.11215	PRIMPOL	DOWN
8135378	0.0651	0.00856	-2.71024	-2.95556	-1.13783	PRKAR2B	DOWN
7926356	1.4e-05	5.16e-08	-6.14631	8.24726	-1.42767	PTER	DOWN
8148501	0.0983	0.0162	2.46675	-3.51861	1.79298	PTP4A3	UP
7918657	3.54e-05	1.76e-07	-5.83773	7.0829	-2.37028	PTPN22	DOWN
7962427	0.00321	0.000105	-4.12755	1.06622	-1.40608	PUS7L	DOWN
7950743	0.00037	4.94e-06	-4.9743	3.93215	-1.92038	RAB30	DOWN
8004111	0.00147	3.41e-05	-4.44722	2.11598	-1.15898	RABEP1	DOWN
8177478	0.00793	0.000373	-3.75144	-0.10973	-1.19855	RAD17	DOWN
8107942	0.0135	0.000811	-3.51077	-0.82462	-1.34537	RAD50	DOWN
8062492	3.55e-05	1.78e-07	-5.83548	7.07446	-1.27216	RALGAPB	DOWN
8128013	0.000168	1.58e-06	-5.27574	5.01085	-1.264	RARS2	DOWN
8041422	0.00759	0.00035	-3.7704	-0.05212	-2.16707	RASGRP3	DOWN
7969017	0.00147	3.43e-05	-4.4456	2.11055	-2.00822	RB1	DOWN
7899813	0.000217	2.26e-06	-5.18082	4.6684	-1.28454	RBBP4	DOWN
7995631	0.0359	0.00349	-3.03029	-2.1525	-1.07766	RBL2	DOWN
7971573	4.81e-05	2.65e-07	-5.73482	6.69838	-1.99969	RCBTB2	DOWN
8099860	0.000468	6.77e-06	-4.89014	3.6358	-1.41364	RFC1	DOWN
8045697	0.00122	2.69e-05	-4.51379	2.33984	-1.1673	RIF1	DOWN
7973101	0.0725	0.01	-2.65247	-3.09301	-2.01494	RNASE6	DOWN
7922707	0.000336	4.27e-06	-5.01304	4.06928	-1.1843	RNASEL	DOWN
7972180	0.00011	8.43e-07	-5.43783	5.60102	-1.51581	RNF219	DOWN
8017162	0.0362	0.00354	-3.02523	-2.16573	-1.23717	RNFT1	DOWN
7904967	0.0914	0.0144	2.51452	-3.41156	1.28181	RNVU1-19	UP
8050302	8.53e-05	5.79e-07	-5.53462	5.95652	-1.75503	ROCK2	DOWN
7962590	0.00612	0.000254	-3.86763	0.24621	-1.05517	RPAP3	DOWN
8062211	0.0339	0.0032	-3.05969	-2.07534	-1.10738	RPF2	DOWN
7958860	0.0558	0.00675	2.79724	-2.74414	1.17223	RPH3A	UP
8089249	0.000179	1.75e-06	5.24806	4.91073	1.23987	RPL24	UP
8151935	5.74e-05	3.26e-07	5.68156	6.5002	1.0162	RPL30///RPL30	UP
8164100	0.000207	2.1e-06	5.20015	4.73792	1.04422	RPL35	UP
8009561	2.04e-06	3.19e-09	6.83392	10.8879	1.10386	RPL38	UP
7937476	0.00769	0.000356	3.76524	-0.06782	1.02377	RPLP2	UP
8125835	3.13e-06	5.73e-09	6.69042	10.3328	1.58504	RPS10-NUDT3///RPS10	UP
7990916	8.79e-06	2.61e-08	6.31566	8.8925	1.33261	RPS17	UP
8122699	0.00026	2.9e-06	5.11545	4.43399	1.04603	RPS18P9	UP
8029129	0.000146	1.33e-06	5.31956	5.16975	1.34356	RPS19	UP
8063903	0.000336	4.24e-06	5.01484	4.07567	1.2934	RPS21	UP
8025395	0.000527	8.04e-06	4.84397	3.4742	1.21364	RPS28	UP
8031933	0.0338	0.00318	3.06235	-2.06834	1.0267	RPS5	UP
8133809	8.15e-05	5.38e-07	-5.55336	6.02557	-1.43975	RSBN1L	DOWN
7995994	3.41e-05	1.68e-07	-5.84981	7.12816	-1.54394	RSPRY1	DOWN
7903321	0.00289	9.02e-05	-4.17145	1.20781	-1.11731	RTCA	DOWN
8023766	1.07e-08	5.12e-12	-8.39832	16.9867	-1.77812	RTTN	DOWN
7899829	0.000148	1.35e-06	-5.31605	5.15699	-1.16002	S100PBP	DOWN
8079346	0.000651	1.09e-05	-4.76071	3.18454	-1.56193	SACM1L	DOWN
8066117	0.003	9.57e-05	-4.15454	1.15318	-2.11125	SAMHD1	DOWN
7981718	0.000341	4.41e-06	-5.00485	4.04026	-3.56483	SCFV///IGHM///SCFV///IGHV3-30	DOWN
7981740	0.00162	3.96e-05	-4.40566	1.97712	-3.3994	SCFV///IGLJ3///IGHM///IGHA1///SCFV///C14orf99///IGK///IGKV3-20///IGHV3-23///IGHV3-30///IGHV3-48///IGHV3-69-1	DOWN
7981724	0.0416	0.00436	-2.95239	-2.35428	-2.72251	SCFV///IGLJ3///IGHM///IGHG1///IGHD///C14orf99///IGHV3-48///IGHV3-69-1	DOWN
7995263	0.00616	0.000257	-3.86356	0.23364	-2.96367	SCFV///IGLJ3///IGHV3-23///IGHV3-41///IGHV4-31///IGHM///IGHG2///IGHG1///IGHA1///IGH///C14orf99///IGK///IGKV3-20///IGHV3-23///IGHV3-48///IGHV3-75///IGHV3-69-1///IGHV3OR16-7	DOWN
7981730	0.0264	0.00217	-3.19139	-1.72289	-2.77114	SCFV///IGLJ3///IGHV3-23///IGHV4-31///IGHM///IGHG2///IGHG1///IGHA1///SCFV///C14orf99///IGK///IGKV3-20///IGHV3-23///IGHV3-30///IGHV3-48///IGHV3-75///IGHV3-69-1///IGHV3OR16-7	DOWN
7994074	0.00896	0.000446	-3.69664	-0.27524	-1.08829	SCNN1B	DOWN
8101099	0.001	2.02e-05	-4.59352	2.61015	-1.49038	SDAD1	DOWN
8010139	7.31e-05	4.68e-07	-5.5894	6.15864	-1.26793	SEC14L1	DOWN
7904695	0.0019	4.97e-05	-4.34169	1.76472	-1.3884	SEC22B	DOWN
8061186	0.000165	1.53e-06	-5.28302	5.03722	-1.46441	SEC23B	DOWN
7930956	1.92e-06	2.94e-09	-6.85364	10.9644	-1.81693	SEC23IP	DOWN
8108099	0.000127	1.05e-06	-5.38057	5.39179	-1.56798	SEC24A	DOWN
8101376	0.000353	4.68e-06	-4.98906	3.98432	-1.27249	SEC31A	DOWN
7980547	0.0061	0.000253	-3.86929	0.25134	-1.2668	SEL1L	DOWN
8099721	0.0013	2.92e-05	-4.49094	2.26278	-2.1481	SEL1L3	DOWN
8083779	0.161	0.0371	2.12726	-4.22946	1.16269	SERPINI1	UP
7951077	1.31e-05	4.71e-08	-6.16893	8.33319	-2.11975	SESN3	DOWN
7969114	1.16e-05	3.84e-08	-6.21993	8.52726	-2.03081	SETDB2	DOWN
7997099	0.000335	4.21e-06	-5.01707	4.08357	-1.30467	SF3B3	DOWN
8129677	0.0198	0.00143	3.32807	-1.34582	1.46745	SGK1	UP
8138689	0.00456	0.000169	-3.98775	0.6212	-1.61512	SKAP2	DOWN
8082012	2.77e-05	1.28e-07	-5.91804	7.38438	-1.63171	SLC15A2	DOWN
7983650	0.0168	0.00113	-3.40561	-1.12697	-1.24511	SLC27A2	DOWN
8105801	0.00244	7.12e-05	-4.23962	1.42932	-1.23884	SLC30A5	DOWN
7903369	0.00017	1.62e-06	-5.26772	4.98183	-1.2542	SLC30A7	DOWN
8091637	0.0016	3.88e-05	-4.41164	1.99706	-1.48386	SLC33A1	DOWN
8054771	0.00613	0.000255	-3.86624	0.24192	-1.39171	SLC35F5	DOWN
8057677	0.00527	0.000208	-3.92775	0.43303	-2.24115	SLC40A1	DOWN
7965964	6.68e-08	4.41e-11	-7.87569	14.9482	-2.09917	SLC41A2	DOWN
8157038	0.0826	0.0122	-2.57858	-3.26535	-1.01119	SLC44A1	DOWN
7970793	0.000777	1.41e-05	-4.69123	2.94462	-1.76396	SLC46A3///SLC46A3	DOWN
8005603	0.0767	0.0109	-2.61998	-3.16927	-1.16477	SLC47A1	DOWN
8068361	0.000344	4.46e-06	-5.00173	4.02921	-1.55057	SLC5A3	DOWN
8014233	0.000113	8.79e-07	-5.42719	5.56211	-1.71642	SLFN11	DOWN
7975989	0.0195	0.00139	3.33726	-1.32007	1.01424	SLIRP	UP
8096463	0.00086	1.63e-05	-4.65227	2.81085	-1.46586	SMARCAD1	DOWN
8172876	0.000731	1.29e-05	-4.7154	3.02789	-1.16548	SMC1A	DOWN
8050443	0.00796	0.000376	-3.74866	-0.11818	-1.29519	SMC6	DOWN
8019885	0.0153	0.000984	-3.44923	-1.00232	-1.2479	SMCHD1	DOWN
8066247	0.00233	6.64e-05	4.25958	1.49455	1.07458	SNHG17	UP
8130578	0.0157	0.00102	3.43816	-1.03405	1.24625	SNORA20	UP
8133106	0.00468	0.000176	3.97729	0.58827	1.27125	SNORA22	UP
7938329	0.000253	2.8e-06	5.12477	4.46735	2.01915	SNORA23	UP
8097056	0.00106	2.16e-05	4.57391	2.54345	1.37167	SNORA24	UP
7968234	0.0282	0.00241	3.15668	-1.81685	1.25773	SNORA27	UP
7938291	0.0264	0.00217	3.19153	-1.72252	1.12642	SNORA3A	UP
7951038	0.000929	1.8e-05	4.62477	2.71676	1.71238	SNORA40///TAF1D	UP
8139482	0.000412	5.65e-06	4.93867	3.80641	1.59605	SNORA5A	UP
7998666	0.176	0.0434	2.05934	-4.36081	1.06367	SNORA64///RPS2	UP
8164215	5.13e-06	1.16e-08	6.51769	9.66708	2.22983	SNORA65	UP
7981994	0.0258	0.0021	3.20265	-1.69226	1.04542	SNORD116-23	UP
8158998	0.00065	1.08e-05	4.76321	3.19321	1.76778	SNORD36A///SNORD36C///RPL7A	UP
8159006	0.0194	0.00138	3.34052	-1.31093	1.23323	SNORD36B	UP
8160033	0.0027	8.24e-05	4.19776	1.29306	1.55674	SNRPE	UP
8098581	0.00152	3.6e-05	-4.4323	2.06603	-1.24208	SNX25	DOWN
8090256	0.00663	0.000292	-3.82541	0.11607	-1.07281	SNX4	DOWN
8051670	0.00457	0.000171	-3.9859	0.61539	-1.2797	SOS1	DOWN
7978932	0.0179	0.00122	-3.37976	-1.20031	-1.07245	SOS2	DOWN
8048898	0.000129	1.09e-06	-5.37227	5.36152	-1.77907	SP140	DOWN
7988286	0.00718	0.000324	-3.79404	0.01998	-1.06086	SPG11	DOWN
7957962	1.69e-06	2.38e-09	-6.90531	11.1647	-2.799	SPIC///SPIC	DOWN
8051963	1e-05	3.13e-08	-6.27117	8.72262	-1.624	SRBD1	DOWN
7973902	5.04e-06	1.11e-08	-6.52848	9.70856	-1.76508	SRP54	DOWN
7954481	4.64e-05	2.52e-07	-5.74703	6.7439	-1.79661	SSPN	DOWN
7929012	8.16e-06	2.35e-08	-6.34171	8.99211	-1.03378	STAMBPL1	DOWN
8095343	0.114	0.0207	-2.36988	-3.73049	-1.6692	STAP1	DOWN
8140840	0.00585	0.000238	-3.8875	0.30774	-1.53065	STEAP4	DOWN
8129590	0.0188	0.00132	-3.35585	-1.26782	-1.39149	STX7	DOWN
7971541	0.000335	4.2e-06	-5.0177	4.0858	-1.28839	SUCLA2	DOWN
7971039	3.71e-05	1.87e-07	-5.82269	7.02658	-1.70733	SUPT20H	DOWN
8156321	0.000772	1.4e-05	-4.6937	2.95312	-1.82072	SYK	DOWN
8014551	4.87e-09	1.9e-12	-8.63965	17.9246	-2.07206	SYNRG	DOWN
7957338	0.0384	0.00389	2.99262	-2.25056	1.60872	SYT1	UP
7921487	0.0204	0.00151	3.31197	-1.39083	1.13257	TAGLN2	UP
8102171	0.0148	0.000931	-3.46692	-0.95144	-1.02762	TBCK	DOWN
8123507	2.27e-05	9.9e-08	-5.983	7.62904	-1.01769	TBP	DOWN
8166096	1.62e-05	6.37e-08	-6.09373	8.04777	-1.59492	TCEANC	DOWN
8092000	0.000262	2.96e-06	5.11012	4.41495	1.4851	TERC	UP
8082797	0.000268	3.04e-06	-5.10326	4.39042	-1.61757	TF	DOWN
8142452	0.0521	0.00611	-2.83322	-2.65519	-1.07563	TFEC	DOWN
7972269	9.4e-09	4.24e-12	-8.44454	17.1665	-1.79991	TGDS	DOWN
7909789	0.163	0.0381	2.11593	-4.25163	1.33117	TGFB2	UP
8174893	0.016	0.00104	-3.43102	-1.05449	-1.15674	THOC2	DOWN
8069880	0.000968	1.89e-05	-4.61119	2.6704	-1.37567	TIAM1	DOWN
8115445	0.00521	0.000204	-3.93222	0.44699	-2.01484	TIMD4	DOWN
8098150	0.0108	0.00059	-3.61014	-0.53324	-1.08409	TMA16	DOWN
7899346	0.000137	1.19e-06	5.34813	5.27362	1.02448	TMA7	UP
8054092	0.00646	0.000277	-3.84197	0.167	-1.03512	TMEM131	DOWN
8099850	0.000765	1.37e-05	-4.6987	2.97035	-3.92697	TMEM156	DOWN
7903162	0.0109	0.000594	-3.60802	-0.53951	-1.45088	TMEM56-RWDD3///TMEM56	DOWN
8044417	0.00628	0.000265	-3.85511	0.20752	-1.11549	TMEM87B	DOWN
8043100	0.000448	6.36e-06	4.90674	3.69408	1.10176	TMSB10	UP
8062603	0.00111	2.32e-05	-4.55412	2.47627	-1.07187	TOP1	DOWN
8014974	0.0699	0.00948	-2.67231	-3.04608	-1.06102	TOP2A	DOWN
8085815	0.00359	0.000123	-4.08073	0.91619	-1.39948	TOP2B	DOWN
7907690	0.000992	1.96e-05	4.60087	2.6352	1.54632	TOR3A	UP
7969881	0.0021	5.66e-05	-4.30466	1.64254	-1.46587	TPP2	DOWN
8127051	0.0202	0.00148	-3.31815	-1.37357	-1.03904	TRAM2	DOWN
8086125	1.12e-06	1.48e-09	-7.02212	11.6183	-2.41907	TRANK1	DOWN
8098512	0.000173	1.68e-06	-5.25831	4.94778	-1.42418	TRAPPC11	DOWN
7978739	0.000436	6.11e-06	-4.91755	3.73208	-1.45882	TRAPPC6B	DOWN
8104506	0.0106	0.00057	-3.62093	-0.50125	-1.16576	TRIO	DOWN
7980923	9.34e-07	1.11e-09	-7.09099	11.8861	-2.45111	TRIP11	DOWN
7922870	0.000483	7.14e-06	-4.87576	3.58539	-1.81979	TRMT1L	DOWN
8068522	0.000893	1.71e-05	-4.63911	2.76579	-1.24806	TTC3	DOWN
8113157	0.0482	0.00541	-2.87667	-2.54657	-1.22426	TTC37	DOWN
8129924	0.000199	2e-06	-5.21341	4.7857	-2.44519	TXLNB	DOWN
8163185	0.000149	1.37e-06	5.31295	5.14573	1.43662	TXN	UP
8010050	0.000269	3.07e-06	5.10022	4.37956	1.72023	UBALD2	UP
7897527	7.36e-05	4.74e-07	-5.58603	6.1462	-1.14833	UBE4B	DOWN
8119529	0.000195	1.94e-06	-5.221	4.81306	-1.33779	UBR2	DOWN
8146544	0.00424	0.000153	-4.01794	0.71655	-1.20106	UBXN2B	DOWN
8045455	0.0018	4.62e-05	-4.36212	1.83235	-1.11487	UBXN4	DOWN
8121161	0.000217	2.27e-06	-5.18065	4.66778	-1.70758	UFL1	DOWN
7936091	0.000439	6.17e-06	4.91484	3.72254	1.0835	USMG5	UP
8095773	0.00292	9.16e-05	-4.16705	1.19359	-1.62947	USO1	DOWN
7951752	0.0022	6.07e-05	-4.28486	1.57745	-1.34966	USP28	DOWN
7917120	0.00112	2.38e-05	-4.54789	2.45516	-1.1582	USP33	DOWN
8059801	4.53e-05	2.44e-07	-5.75554	6.77565	-1.06283	USP40	DOWN
7932023	0.0361	0.00351	-3.0283	-2.1577	-1.09638	USP6NL	DOWN
8176578	0.00639	0.000272	-3.84687	0.18212	-1.2283	USP9Y	DOWN
8014081	0.0103	0.00055	-3.63226	-0.46763	-1.23354	UTP6	DOWN
7903358	0.00013	1.11e-06	-5.36589	5.33828	-3.22859	VCAM1	DOWN
8106743	0.00265	8.04e-05	-4.20472	1.31567	-2.21998	VCAN	DOWN
7980403	2.51e-05	1.13e-07	-5.94924	7.50179	-1.1516	VIPAS39	DOWN
8001149	0.0202	0.00148	-3.31761	-1.37506	-1.12908	VPS35	DOWN
7971820	0.000349	4.58e-06	-4.99481	4.00468	-1.65055	VPS36	DOWN
8139165	0.0198	0.00144	-3.32726	-1.34809	-1.18294	VPS41	DOWN
8122348	0.00429	0.000155	-4.01406	0.70427	-1.13726	VTA1	DOWN
7971246	0.00172	4.31e-05	-4.38201	1.89839	-1.09426	VWA8	DOWN
7930996	0.035	0.00336	-3.04329	-2.11844	-1.25729	WDR11	DOWN
8107282	0.00259	7.78e-05	-4.21417	1.34638	-1.12825	WDR36	DOWN
7979565	9.97e-07	1.26e-09	-7.06155	11.7716	-1.58044	WDR89	DOWN
7952953	0.000353	4.68e-06	-4.98905	3.9843	-1.23219	WNK1	DOWN
8088180	0.12	0.0225	2.33614	-3.80261	1.17913	WNT5A	UP
8145702	0.00055	8.58e-06	-4.82625	3.41236	-1.244	WRN	DOWN
8052526	0.0333	0.00311	-3.06963	-2.04912	-1.0372	XPO1	DOWN
8144953	0.00437	0.000159	-4.00614	0.67924	-1.21674	XPO7	DOWN
8132399	0.000429	5.94e-06	-4.92515	3.75882	-1.2346	YAE1D1	DOWN
8041273	0.00128	2.86e-05	-4.49617	2.2804	-1.41558	YIPF4	DOWN
8083090	0.00212	5.75e-05	-4.3005	1.62885	-1.14555	ZBTB38	DOWN
8157933	0.0147	0.000919	3.47093	-0.93991	1.18492	ZBTB43	UP
7971422	8.97e-06	2.69e-08	-6.30821	8.86402	-1.48721	ZC3H13	DOWN
8044450	5.74e-05	3.28e-07	-5.68005	6.49457	-1.49996	ZC3H6	DOWN
7916185	0.0012	2.63e-05	-4.51987	2.36034	-1.22654	ZCCHC11	DOWN
7938816	0.000213	2.2e-06	-5.18854	4.69614	-1.57136	ZDHHC13	DOWN
7936346	0.0141	0.000862	-3.49145	-0.88062	-1.00344	ZDHHC6	DOWN
8004081	5.17e-05	2.91e-07	-5.71092	6.60936	-1.20492	ZFP3	DOWN
8116494	6.43e-05	3.83e-07	-5.6407	6.34855	-1.61544	ZFP62	DOWN
8036309	4.17e-07	4.38e-10	-7.3184	12.7721	-1.2416	ZFP82	DOWN
7899943	1.37e-05	5.03e-08	-6.1525	8.27076	-1.21405	ZMYM1	DOWN
7967900	0.00108	2.22e-05	-4.56628	2.51751	-1.15981	ZMYM2	DOWN
7899957	0.000164	1.52e-06	-5.28432	5.04192	-1.26351	ZMYM4	DOWN
7960150	0.000121	9.67e-07	-5.40247	5.47172	-1.06607	ZNF140	DOWN
8028186	0.0197	0.00141	-3.33285	-1.33244	-1.15418	ZNF146	DOWN
8039674	0.000105	7.84e-07	-5.45677	5.67043	-1.1504	ZNF154	DOWN
8030831	0.000115	9.08e-07	-5.41881	5.53146	-1.08186	ZNF175	DOWN
8067113	0.00217	5.93e-05	-4.29152	1.59932	-1.58931	ZNF217	DOWN
8153935	0.00116	2.51e-05	-4.53306	2.40492	-1.82878	ZNF252P	DOWN
8027241	8.47e-06	2.47e-08	-6.32981	8.94657	-1.64075	ZNF253	DOWN
8027368	0.000204	2.06e-06	-5.20516	4.75599	-1.23895	ZNF254	DOWN
8036324	0.00116	2.52e-05	-4.53153	2.39975	-1.52796	ZNF260	DOWN
8038993	0.00178	4.56e-05	-4.36626	1.84608	-1.08717	ZNF28	DOWN
8013305	4.2e-06	8.32e-09	-6.59854	9.97833	-1.27998	ZNF286B///ZNF286A	DOWN
8027674	0.00429	0.000155	-4.01383	0.70353	-1.22435	ZNF302	DOWN
8124459	1.89e-06	2.79e-09	-6.86709	11.0165	-1.64246	ZNF322	DOWN
7927062	0.000718	1.24e-05	-4.72569	3.0634	-1.31697	ZNF33A	DOWN
8028227	0.000217	2.27e-06	-5.17975	4.66455	-1.60012	ZNF383	DOWN
8028219	1.58e-05	6.14e-08	-6.10297	8.0828	-1.31831	ZNF420	DOWN
8027312	6.61e-06	1.71e-08	-6.42122	9.29662	-1.67249	ZNF429	DOWN
8027304	0.000254	2.82e-06	-5.12289	4.46064	-1.19753	ZNF493	DOWN
8035773	0.00362	0.000125	-4.07705	0.90444	-1.23738	ZNF506	DOWN
7929562	0.0032	0.000105	-4.12878	1.07019	-1.24151	ZNF518A	DOWN
8036318	4.61e-05	2.49e-07	-5.75006	6.75519	-1.38761	ZNF566	DOWN
8028248	5.01e-06	1.08e-08	-6.53329	9.72709	-1.45904	ZNF570	DOWN
8036389	1.26e-08	6.82e-12	-8.32878	16.7159	-1.6208	ZNF585B	DOWN
8038954	4.17e-07	4.15e-10	-7.33156	12.8234	-1.59231	ZNF616	DOWN
8035779	0.067	0.00893	-2.69462	-2.99297	-1.32508	ZNF626	DOWN
8035847	3.23e-06	6.05e-09	-6.67678	10.2802	-2.62849	ZNF675	DOWN
8139820	0.000416	5.72e-06	-4.93511	3.79388	-1.01438	ZNF680	DOWN
8035855	1.15e-07	9.64e-11	-7.68617	14.2079	-1.37239	ZNF681	DOWN
8168589	0.0488	0.0055	2.87056	-2.56192	1.29711	ZNF711	UP
8180236	0.000341	4.42e-06	-5.0042	4.03795	-1.23203	ZNF718	DOWN
8093320	3.89e-05	2e-07	-5.80575	6.96318	-1.14481	ZNF718///ZNF595	DOWN
8098758	0.00223	6.19e-05	-4.27948	1.55979	-1.61655	ZNF721	DOWN
8035793	0.000628	1.04e-05	-4.77406	3.23083	-2.61581	ZNF737///ZNF737	DOWN
8039010	0.0016	3.91e-05	-4.40911	1.98861	-1.1738	ZNF761///ZNF525///ZNF320///ZNF813///ZNF845///ZNF765///ZNF83///ZNF701///ZNF28	DOWN
8036813	0.0106	0.000569	-3.62144	-0.49975	-1.1059	ZNF780B	DOWN
8030946	0.000127	1.06e-06	-5.37804	5.38257	-1.66329	ZNF808	DOWN
8038967	0.0106	0.000573	-3.61936	-0.50593	-1.36167	ZNF83	DOWN
8038962	6.09e-05	3.55e-07	-5.66007	6.42039	-1.22193	ZNF836	DOWN
8038949	0.0578	0.00712	-2.77788	-2.79164	-1.40157	ZNF841	DOWN
8078380	1.42e-05	5.31e-08	-6.13924	8.2204	-2.03451	ZNF860	DOWN
8035842	0.0181	0.00124	-3.37388	-1.21694	-1.47419	ZNF91	DOWN
7917103	0.00145	3.35e-05	-4.45222	2.13274	-1.23555	ZZZ3	DOWN

## Sheet: Supplementary Table 5
Potential DEmiRNAs that can target DEmRNAs which had a co-expression pattern with LINC01128				Potential DEmiRNAs that can target DEmRNAs which had a co-expression pattern with LINC00324
mRNAname	MirnaName	miTG score		mRNAname	Mirna Name	miTG score
ABCD2	hsa-miR-6886-3p	0.979391		HEATR5B	hsa-miR-24-3p	0.980799
ABCD2	hsa-miR-664b-3p	0.978111		HEATR5B	hsa-miR-32-3p	0.963741
ABCD2	hsa-miR-5700	0.97771		HEATR5B	hsa-miR-4750-3p	0.945903
ABCD2	hsa-miR-579-3p	0.976905		HEATR5B	hsa-miR-197-3p	0.944931
ABCD2	hsa-miR-30e-5p	0.974549		HEATR5B	hsa-miR-483-3p	0.939805
ABCD2	hsa-miR-335-3p	0.968922		HEATR5B	hsa-miR-499a-5p	0.934326
ABCD2	hsa-miR-30d-5p	0.96696		HEATR5B	hsa-miR-335-3p	0.899976
ABCD2	hsa-miR-30a-5p	0.965319		HEATR5B	hsa-miR-5683	0.89831
ABCD2	hsa-miR-340-5p	0.96419		HEATR5B	hsa-miR-1185-2-3p	0.881848
ABCD2	hsa-miR-30b-5p	0.961738		HEATR5B	hsa-miR-4789-5p	0.877095
ABCD2	hsa-miR-944	0.959885		HEATR5B	hsa-miR-1185-1-3p	0.87264
ABCD2	hsa-miR-30c-5p	0.958986		HEATR5B	hsa-miR-300	0.866053
ABCD2	hsa-miR-664a-3p	0.958477		HEATR5B	hsa-miR-766-5p	0.865573
ABCD2	hsa-miR-153-5p	0.956567		HEATR5B	hsa-miR-548c-3p	0.845475
ABCD2	hsa-miR-3606-3p	0.951516		HEATR5B	hsa-miR-381-3p	0.844822
ABCD2	hsa-miR-7856-5p	0.951084		HEATR5B	hsa-miR-1273d	0.838697
ABCD2	hsa-miR-6083	0.950028		HEATR5B	hsa-miR-6079	0.836034
ABCD2	hsa-miR-656-3p	0.949623		HEATR5B	hsa-miR-3116	0.829979
ABCD2	hsa-miR-3121-3p	0.948776		HEATR5B	hsa-miR-4489	0.822106
ABCD2	hsa-miR-4668-3p	0.948201		HEATR5B	hsa-miR-126-5p	0.817339
ABCD2	hsa-miR-6882-3p	0.947466		HEATR5B	hsa-miR-4779	0.812789
ABCD2	hsa-miR-513b-3p	0.944029		HEATR5B	hsa-miR-34c-3p	0.812044
ABCD2	hsa-miR-548k	0.940005		HEATR5B	hsa-miR-5692a	0.811804
ABCD2	hsa-miR-4282	0.939933		HEATR5B	hsa-miR-1305	0.804619
ABCD2	hsa-miR-3662	0.938458		HEATR5B	hsa-miR-3677-5p	0.803302
ABCD2	hsa-miR-548av-5p	0.93702		HEATR5B	hsa-miR-4699-3p	0.799383
ABCD2	hsa-miR-4477b	0.932631		HEATR5B	hsa-miR-664a-3p	0.784202
ABCD2	hsa-miR-155-5p	0.932087		HEATR5B	hsa-miR-5579-3p	0.781093
ABCD2	hsa-miR-4517	0.931983		HEATR5B	hsa-miR-6085	0.776966
ABCD2	hsa-miR-4641	0.92654		HEATR5B	hsa-miR-1254	0.776657
ABCD2	hsa-miR-513a-3p	0.924971		HEATR5B	hsa-miR-4266	0.760597
ABCD2	hsa-miR-590-3p	0.923173		HEATR5B	hsa-miR-6813-5p	0.760504
ABCD2	hsa-miR-1305	0.922925		HEATR5B	hsa-miR-3658	0.748664
ABCD2	hsa-miR-142-5p	0.921312		HEATR5B	hsa-miR-3662	0.74282
ABCD2	hsa-miR-513c-3p	0.918577		HEATR5B	hsa-miR-548x-3p	0.741395
ABCD2	hsa-miR-668-3p	0.914686		HEATR5B	hsa-miR-548aj-3p	0.740242
ABCD2	hsa-miR-3143	0.914469		HEATR5B	hsa-miR-6826-5p	0.737186
ABCD2	hsa-miR-548ar-3p	0.914412		HEATR5B	hsa-miR-8080	0.736613
ABCD2	hsa-miR-6774-5p	0.914173		HEATR5B	hsa-miR-580-3p	0.735233
ABCD2	hsa-miR-5590-3p	0.910581		HEATR5B	hsa-miR-4775	0.730135
ABCD2	hsa-miR-6833-3p	0.904763		HEATR5B	hsa-miR-4471	0.729506
ABCD2	hsa-miR-3163	0.904517		HEATR5B	hsa-miR-3187-3p	0.727181
ABCD2	hsa-miR-4694-3p	0.903345		HEATR5B	hsa-miR-6894-5p	0.722637
ABCD2	hsa-miR-5579-3p	0.900829		HEATR5B	hsa-miR-3156-5p	0.722172
ABCD2	hsa-miR-559	0.900344		HEATR5B	hsa-miR-6789-5p	0.72107
ABCD2	hsa-miR-635	0.899124		HEATR5B	hsa-miR-4729	0.716734
ABCD2	hsa-miR-889-3p	0.897615		HEATR5B	hsa-miR-98-3p	0.713922
ABCD2	hsa-miR-588	0.896455		HEATR5B	hsa-miR-6754-3p	0.713233
ABCD2	hsa-miR-548c-3p	0.893019		HEATR5B	hsa-miR-215-5p	0.71261
ABCD2	hsa-miR-6516-5p	0.892964		HEATR5B	hsa-miR-3163	0.709616
ABCD2	hsa-miR-4729	0.889409		HEATR5B	hsa-miR-4311	0.709109
ABCD2	hsa-miR-431-5p	0.888814		HEATR5B	hsa-miR-488-3p	0.706341
ABCD2	hsa-miR-5004-5p	0.888728		HEATR5B	hsa-let-7b-3p	0.705799
ABCD2	hsa-miR-519b-3p	0.888335		HEATR5B	hsa-miR-586	0.704471
ABCD2	hsa-miR-4753-3p	0.88732		HEATR5B	hsa-let-7f-1-3p	0.70217
ABCD2	hsa-miR-221-5p	0.88636		HEATR5B	hsa-miR-6828-5p	0.701763
ABCD2	hsa-miR-1297	0.885892		HEATR5B	hsa-miR-890	0.700649
ABCD2	hsa-miR-5696	0.884257		HEATR5B	hsa-miR-3663-5p	0.700281
ABCD2	hsa-miR-4701-5p	0.882676		WDR89	hsa-miR-378g	0.97385
ABCD2	hsa-miR-890	0.881376		WDR89	hsa-miR-6866-5p	0.971194
ABCD2	hsa-miR-548b-5p	0.879683		WDR89	hsa-miR-4450	0.970661
ABCD2	hsa-miR-548ay-5p	0.87874		WDR89	hsa-miR-1229-3p	0.970174
ABCD2	hsa-miR-548d-5p	0.878727		WDR89	hsa-miR-340-5p	0.967192
ABCD2	hsa-miR-548ad-5p	0.878612		WDR89	hsa-miR-6088	0.963483
ABCD2	hsa-miR-548ae-5p	0.878612		WDR89	hsa-miR-4699-3p	0.963177
ABCD2	hsa-miR-548ab	0.878246		WDR89	hsa-miR-548ar-3p	0.959132
ABCD2	hsa-miR-8068	0.874607		WDR89	hsa-miR-6858-5p	0.955951
ABCD2	hsa-miR-26b-5p	0.872763		WDR89	hsa-miR-6784-3p	0.952818
ABCD2	hsa-miR-26a-5p	0.872372		WDR89	hsa-miR-6846-3p	0.942972
ABCD2	hsa-miR-548ap-5p	0.871607		WDR89	hsa-miR-4420	0.941113
ABCD2	hsa-miR-548j-5p	0.870333		WDR89	hsa-miR-590-3p	0.938752
ABCD2	hsa-miR-3668	0.869478		WDR89	hsa-miR-548e-3p	0.934017
ABCD2	hsa-miR-519c-3p	0.869204		WDR89	hsa-miR-548a-3p	0.933542
ABCD2	hsa-miR-548a-5p	0.867437		WDR89	hsa-miR-3188	0.930118
ABCD2	hsa-miR-4495	0.867381		WDR89	hsa-miR-335-3p	0.924691
ABCD2	hsa-miR-4774-5p	0.86714		WDR89	hsa-miR-6511a-3p	0.920085
ABCD2	hsa-miR-7159-5p	0.864638		WDR89	hsa-miR-548f-3p	0.919358
ABCD2	hsa-miR-5003-3p	0.864256		WDR89	hsa-miR-4775	0.917525
ABCD2	hsa-miR-548au-5p	0.863804		WDR89	hsa-miR-1305	0.917114
ABCD2	hsa-miR-548ar-5p	0.8636		WDR89	hsa-miR-4710	0.915677
ABCD2	hsa-miR-548c-5p	0.862343		WDR89	hsa-miR-548az-3p	0.907813
ABCD2	hsa-miR-548o-5p	0.862343		WDR89	hsa-miR-138-2-3p	0.90775
ABCD2	hsa-miR-548am-5p	0.862343		WDR89	hsa-miR-6818-3p	0.895905
ABCD2	hsa-miR-548i	0.860441		WDR89	hsa-miR-6857-5p	0.894417
ABCD2	hsa-miR-548as-5p	0.859671		WDR89	hsa-miR-141-5p	0.889694
ABCD2	hsa-miR-3658	0.856642		WDR89	hsa-miR-3136-5p	0.882377
ABCD2	hsa-miR-548h-5p	0.856314		WDR89	hsa-miR-3169	0.875383
ABCD2	hsa-miR-374a-5p	0.855987		WDR89	hsa-miR-181b-2-3p	0.873612
ABCD2	hsa-miR-548g-3p	0.855282		WDR89	hsa-miR-548x-3p	0.867648
ABCD2	hsa-miR-519a-3p	0.851501		WDR89	hsa-miR-9-3p	0.867484
ABCD2	hsa-miR-1185-2-3p	0.851016		WDR89	hsa-miR-548aj-3p	0.867396
ABCD2	hsa-miR-548y	0.850899		WDR89	hsa-miR-1304-3p	0.86693
ABCD2	hsa-miR-4775	0.850364		WDR89	hsa-miR-582-3p	0.851276
ABCD2	hsa-miR-1185-1-3p	0.848288		WDR89	hsa-miR-181b-3p	0.850627
ABCD2	hsa-miR-548o-3p	0.846254		WDR89	hsa-miR-548as-3p	0.841031
ABCD2	hsa-miR-466	0.845507		WDR89	hsa-miR-4482-3p	0.835148
ABCD2	hsa-miR-8054	0.845397		WDR89	hsa-miR-4729	0.835145
ABCD2	hsa-miR-488-3p	0.843722		WDR89	hsa-miR-6862-3p	0.827859
ABCD2	hsa-miR-138-2-3p	0.843584		WDR89	hsa-miR-34a-3p	0.827392
ABCD2	hsa-miR-137	0.838505		WDR89	hsa-miR-651-3p	0.824567
ABCD2	hsa-miR-510-3p	0.837636		WDR89	hsa-miR-579-3p	0.820302
ABCD2	hsa-miR-381-3p	0.831312		WDR89	hsa-miR-548aa	0.818153
ABCD2	hsa-miR-6502-3p	0.829709		WDR89	hsa-miR-548t-3p	0.818153
ABCD2	hsa-miR-300	0.829595		WDR89	hsa-miR-29b-1-5p	0.816183
ABCD2	hsa-miR-6809-3p	0.826221		WDR89	hsa-miR-627-5p	0.812937
ABCD2	hsa-miR-548x-3p	0.826174		WDR89	hsa-miR-548ap-3p	0.812677
ABCD2	hsa-miR-548aj-3p	0.825742		WDR89	hsa-miR-6750-3p	0.807996
ABCD2	hsa-miR-586	0.823655		WDR89	hsa-miR-4753-3p	0.806555
ABCD2	hsa-miR-8067	0.821307		WDR89	hsa-miR-1224-5p	0.806243
ABCD2	hsa-miR-548d-3p	0.820616		WDR89	hsa-miR-3163	0.806143
ABCD2	hsa-miR-6831-5p	0.814197		WDR89	hsa-miR-664b-3p	0.80515
ABCD2	hsa-miR-1323	0.812295		WDR89	hsa-miR-6500-5p	0.803622
ABCD2	hsa-miR-548bb-3p	0.811404		WDR89	hsa-miR-7156-3p	0.80313
ABCD2	hsa-miR-1277-5p	0.811362		WDR89	hsa-miR-497-3p	0.802733
ABCD2	hsa-miR-4325	0.808837		WDR89	hsa-miR-6511b-3p	0.802702
ABCD2	hsa-miR-491-3p	0.806791		WDR89	hsa-miR-7856-5p	0.80189
ABCD2	hsa-miR-548z	0.806079		WDR89	hsa-miR-548g-3p	0.801395
ABCD2	hsa-miR-548h-3p	0.806079		WDR89	hsa-miR-942-5p	0.798265
ABCD2	hsa-miR-548ac	0.805643		WDR89	hsa-miR-4768-3p	0.796266
ABCD2	hsa-miR-129-5p	0.804589		WDR89	hsa-miR-766-3p	0.790162
ABCD2	hsa-miR-5571-5p	0.801335		WDR89	hsa-miR-4738-3p	0.787964
ABCD2	hsa-miR-627-3p	0.798074		WDR89	hsa-miR-4477a	0.787947
ABCD2	hsa-miR-224-3p	0.795114		WDR89	hsa-miR-153-5p	0.786119
ABCD2	hsa-miR-194-5p	0.794209		WDR89	hsa-miR-142-5p	0.785597
ABCD2	hsa-miR-5692a	0.793352		WDR89	hsa-miR-4726-3p	0.781757
ABCD2	hsa-miR-522-3p	0.790242		WDR89	hsa-miR-32-3p	0.775619
ABCD2	hsa-miR-302c-5p	0.789888		WDR89	hsa-miR-8083	0.772842
ABCD2	hsa-miR-543	0.787545		WDR89	hsa-miR-6890-5p	0.77228
ABCD2	hsa-miR-548f-3p	0.786352		WDR89	hsa-miR-3202	0.770131
ABCD2	hsa-miR-4804-3p	0.784999		WDR89	hsa-miR-129-2-3p	0.769396
ABCD2	hsa-miR-548a-3p	0.784836		WDR89	hsa-miR-1237-3p	0.76908
ABCD2	hsa-miR-548aq-5p	0.784652		WDR89	hsa-miR-129-1-3p	0.767536
ABCD2	hsa-miR-4666a-3p	0.784451		WDR89	hsa-miR-548am-3p	0.76518
ABCD2	hsa-miR-5582-3p	0.78438		WDR89	hsa-miR-548ah-3p	0.76504
ABCD2	hsa-miR-6505-5p	0.7824		WDR89	hsa-miR-1323	0.764882
ABCD2	hsa-miR-3927-3p	0.781902		WDR89	hsa-miR-548j-3p	0.762606
ABCD2	hsa-miR-3065-5p	0.780897		WDR89	hsa-miR-548aq-3p	0.761456
ABCD2	hsa-miR-4778-3p	0.779181		WDR89	hsa-miR-4503	0.758694
ABCD2	hsa-miR-2052	0.778557		WDR89	hsa-miR-548ae-3p	0.75809
ABCD2	hsa-miR-221-3p	0.777747		WDR89	hsa-miR-584-5p	0.757448
ABCD2	hsa-miR-8055	0.777263		WDR89	hsa-miR-576-5p	0.757194
ABCD2	hsa-miR-95-5p	0.775936		WDR89	hsa-miR-5582-3p	0.755843
ABCD2	hsa-miR-513b-5p	0.774548		WDR89	hsa-miR-1306-5p	0.753863
ABCD2	hsa-miR-374b-5p	0.77397		WDR89	hsa-miR-519e-5p	0.750771
ABCD2	hsa-miR-4796-5p	0.773439		WDR89	hsa-miR-4495	0.748459
ABCD2	hsa-let-7b-3p	0.772137		WDR89	hsa-miR-6740-3p	0.746864
ABCD2	hsa-miR-495-3p	0.771335		WDR89	hsa-miR-4282	0.745989
ABCD2	hsa-miR-98-3p	0.771003		WDR89	hsa-miR-5703	0.741901
ABCD2	hsa-miR-449b-3p	0.770781		WDR89	hsa-miR-143-3p	0.741633
ABCD2	hsa-miR-6758-3p	0.770453		WDR89	hsa-miR-510-3p	0.74102
ABCD2	hsa-miR-493-5p	0.770146		WDR89	hsa-miR-5003-3p	0.736219
ABCD2	hsa-miR-4477a	0.768656		WDR89	hsa-miR-515-5p	0.734166
ABCD2	hsa-miR-5583-3p	0.767576		WDR89	hsa-miR-889-3p	0.731988
ABCD2	hsa-miR-498	0.766694		WDR89	hsa-miR-627-3p	0.728476
ABCD2	hsa-miR-105-5p	0.766136		WDR89	hsa-miR-4709-3p	0.725619
ABCD2	hsa-miR-376c-3p	0.76501		WDR89	hsa-miR-302b-5p	0.724379
ABCD2	hsa-miR-3180-5p	0.764935		WDR89	hsa-miR-548av-3p	0.719872
ABCD2	hsa-miR-338-5p	0.763615		WDR89	hsa-miR-3675-5p	0.716099
ABCD2	hsa-miR-6855-3p	0.762306		WDR89	hsa-miR-4434	0.714346
ABCD2	hsa-miR-5694	0.758425		WDR89	hsa-miR-6833-3p	0.712983
ABCD2	hsa-miR-4795-3p	0.756949		WDR89	hsa-miR-6507-5p	0.711093
ABCD2	hsa-miR-1298-5p	0.756549		WDR89	hsa-miR-302d-5p	0.708646
ABCD2	hsa-let-7a-3p	0.75417		WDR89	hsa-miR-4674	0.707202
ABCD2	hsa-miR-3613-3p	0.753921		WDR89	hsa-miR-338-3p	0.705508
ABCD2	hsa-miR-5692b	0.753488		WDR89	hsa-miR-4330	0.70487
ABCD2	hsa-miR-3935	0.752454		WDR89	hsa-miR-29b-2-5p	0.702801
ABCD2	hsa-miR-5002-5p	0.751751		WDR89	hsa-miR-4689	0.702585
ABCD2	hsa-miR-6074	0.75123		WDR89	hsa-miR-539-5p	0.701227
ABCD2	hsa-miR-3187-3p	0.749208		ZFP3	hsa-miR-5196-5p	0.999731
ABCD2	hsa-miR-3671	0.748975		ZFP3	hsa-miR-4747-5p	0.998149
ABCD2	hsa-miR-5692c	0.748495		ZFP3	hsa-miR-6512-5p	0.991771
ABCD2	hsa-miR-607	0.748106		ZFP3	hsa-miR-4533	0.987652
ABCD2	hsa-let-7g-3p	0.747757		ZFP3	hsa-miR-33b-3p	0.98563
ABCD2	hsa-miR-3149	0.745689		ZFP3	hsa-miR-379-5p	0.978903
ABCD2	hsa-miR-3660	0.744941		ZFP3	hsa-miR-6861-5p	0.964839
ABCD2	hsa-miR-374c-5p	0.742423		ZFP3	hsa-miR-4664-5p	0.959949
ABCD2	hsa-miR-548bb-5p	0.740808		ZFP3	hsa-miR-7154-3p	0.958933
ABCD2	hsa-miR-518c-5p	0.74042		ZFP3	hsa-miR-519e-3p	0.955911
ABCD2	hsa-miR-182-5p	0.739023		ZFP3	hsa-miR-6829-3p	0.953679
ABCD2	hsa-miR-4999-5p	0.73845		ZFP3	hsa-miR-519d-3p	0.943868
ABCD2	hsa-miR-222-3p	0.737655		ZFP3	hsa-miR-1285-3p	0.941492
ABCD2	hsa-miR-578	0.735473		ZFP3	hsa-miR-3529-5p	0.939589
ABCD2	hsa-miR-371b-5p	0.734837		ZFP3	hsa-miR-6791-3p	0.936776
ABCD2	hsa-miR-33a-3p	0.734441		ZFP3	hsa-miR-95-5p	0.936761
ABCD2	hsa-miR-4307	0.734424		ZFP3	hsa-miR-4282	0.93357
ABCD2	hsa-miR-548ak	0.73432		ZFP3	hsa-miR-1271-3p	0.931583
ABCD2	hsa-miR-3941	0.733249		ZFP3	hsa-miR-6134	0.927767
ABCD2	hsa-miR-4450	0.733206		ZFP3	hsa-miR-520d-3p	0.925818
ABCD2	hsa-miR-4639-5p	0.732243		ZFP3	hsa-miR-214-5p	0.923709
ABCD2	hsa-miR-3688-5p	0.72974		ZFP3	hsa-miR-106a-5p	0.923113
ABCD2	hsa-miR-548w	0.727731		ZFP3	hsa-miR-4452	0.922201
ABCD2	hsa-miR-20a-5p	0.727016		ZFP3	hsa-miR-520a-3p	0.915965
ABCD2	hsa-miR-342-3p	0.726764		ZFP3	hsa-miR-188-3p	0.912378
ABCD2	hsa-miR-6873-5p	0.72309		ZFP3	hsa-miR-6776-5p	0.911405
ABCD2	hsa-miR-4789-5p	0.7229		ZFP3	hsa-miR-7854-3p	0.908335
ABCD2	hsa-miR-8066	0.722565		ZFP3	hsa-miR-186-5p	0.904788
ABCD2	hsa-miR-548e-3p	0.722138		ZFP3	hsa-miR-520e	0.901323
ABCD2	hsa-miR-374c-3p	0.721983		ZFP3	hsa-miR-520b	0.900124
ABCD2	hsa-miR-1279	0.719823		ZFP3	hsa-miR-520c-3p	0.900124
ABCD2	hsa-miR-541-5p	0.717776		ZFP3	hsa-miR-8068	0.89891
ABCD2	hsa-miR-585-5p	0.714046		ZFP3	hsa-miR-550a-5p	0.896557
ABCD2	hsa-miR-6830-3p	0.713649		ZFP3	hsa-miR-4314	0.886655
ABCD2	hsa-miR-500a-5p	0.711244		ZFP3	hsa-miR-181d-5p	0.883755
ABCD2	hsa-miR-7-1-3p	0.709672		ZFP3	hsa-miR-181b-5p	0.881045
ABCD2	hsa-miR-3140-3p	0.709651		ZFP3	hsa-miR-3202	0.880516
ABCD2	hsa-miR-2113	0.709307		ZFP3	hsa-miR-1252-5p	0.880232
ABCD2	hsa-miR-548az-3p	0.7078		ZFP3	hsa-miR-448	0.880211
ABCD2	hsa-miR-548e-5p	0.705944		ZFP3	hsa-miR-4657	0.877995
ABCD2	hsa-let-7f-1-3p	0.705597		ZFP3	hsa-miR-550a-3-5p	0.877233
ABCD2	hsa-miR-106b-5p	0.705181		ZFP3	hsa-miR-208b-5p	0.876844
ABCD2	hsa-miR-4803	0.705109		ZFP3	hsa-miR-3922-5p	0.873955
ABCD2	hsa-miR-4719	0.704958		ZFP3	hsa-miR-342-5p	0.872463
ABCD2	hsa-miR-4778-5p	0.704916		ZFP3	hsa-miR-208a-5p	0.872087
ABCD2	hsa-miR-4742-3p	0.70455		ZFP3	hsa-miR-3169	0.8718
ABCD2	hsa-miR-3064-5p	0.703167		ZFP3	hsa-miR-9500	0.866336
ABCD2	hsa-miR-92a-3p	0.702084		ZFP3	hsa-miR-6891-3p	0.866297
ABCD2	hsa-miR-4794	0.701496		ZFP3	hsa-miR-7106-5p	0.863755
ABCD2	hsa-miR-7-2-3p	0.701434		ZFP3	hsa-miR-5009-5p	0.863716
ACADM	hsa-miR-4742-3p	0.989149		ZFP3	hsa-miR-1273g-3p	0.86355
ACADM	hsa-miR-139-5p	0.98596		ZFP3	hsa-miR-4778-3p	0.863051
ACADM	hsa-miR-6867-5p	0.985578		ZFP3	hsa-miR-922	0.863002
ACADM	hsa-miR-518c-5p	0.977039		ZFP3	hsa-miR-3133	0.860868
ACADM	hsa-miR-653-3p	0.973733		ZFP3	hsa-miR-3142	0.856363
ACADM	hsa-miR-4317	0.969668		ZFP3	hsa-miR-372-3p	0.856326
ACADM	hsa-miR-4775	0.968348		ZFP3	hsa-miR-374c-3p	0.855698
ACADM	hsa-miR-1299	0.967889		ZFP3	hsa-miR-671-5p	0.855141
ACADM	hsa-miR-3157-5p	0.9676		ZFP3	hsa-miR-5571-5p	0.851674
ACADM	hsa-miR-4743-3p	0.963094		ZFP3	hsa-miR-515-3p	0.849429
ACADM	hsa-miR-6824-3p	0.947608		ZFP3	hsa-miR-5004-5p	0.849155
ACADM	hsa-miR-6764-3p	0.946807		ZFP3	hsa-miR-4694-5p	0.84847
ACADM	hsa-miR-6852-5p	0.945532		ZFP3	hsa-miR-4434	0.84668
ACADM	hsa-miR-4256	0.94378		ZFP3	hsa-miR-5189-5p	0.845763
ACADM	hsa-miR-215-3p	0.928346		ZFP3	hsa-miR-676-5p	0.845702
ACADM	hsa-miR-150-5p	0.920859		ZFP3	hsa-miR-6783-5p	0.844024
ACADM	hsa-miR-6165	0.918479		ZFP3	hsa-miR-193a-5p	0.843695
ACADM	hsa-miR-670-3p	0.91418		ZFP3	hsa-miR-8083	0.841892
ACADM	hsa-miR-3907	0.913786		ZFP3	hsa-miR-6740-3p	0.841322
ACADM	hsa-miR-1297	0.909572		ZFP3	hsa-miR-6881-5p	0.839445
ACADM	hsa-miR-221-3p	0.90667		ZFP3	hsa-miR-503-3p	0.839389
ACADM	hsa-miR-3191-5p	0.90123		ZFP3	hsa-miR-493-5p	0.83887
ACADM	hsa-miR-4495	0.899857		ZFP3	hsa-miR-302e	0.835551
ACADM	hsa-miR-4686	0.898524		ZFP3	hsa-miR-7153-5p	0.833379
ACADM	hsa-miR-627-3p	0.895741		ZFP3	hsa-miR-944	0.830354
ACADM	hsa-miR-1250-3p	0.893224		ZFP3	hsa-miR-5680	0.829853
ACADM	hsa-miR-26b-5p	0.892503		ZFP3	hsa-miR-4760-3p	0.829833
ACADM	hsa-miR-766-3p	0.889352		ZFP3	hsa-miR-4529-3p	0.819419
ACADM	hsa-miR-4713-5p	0.887412		ZFP3	hsa-miR-5703	0.817681
ACADM	hsa-miR-3148	0.884693		ZFP3	hsa-miR-4759	0.817087
ACADM	hsa-miR-26a-5p	0.882784		ZFP3	hsa-miR-20a-5p	0.81507
ACADM	hsa-miR-6071	0.881927		ZFP3	hsa-miR-499a-5p	0.811782
ACADM	hsa-miR-2113	0.880139		ZFP3	hsa-miR-6801-5p	0.807481
ACADM	hsa-miR-330-5p	0.879843		ZFP3	hsa-miR-146b-5p	0.804909
ACADM	hsa-miR-208a-5p	0.87167		ZFP3	hsa-miR-8058	0.801384
ACADM	hsa-miR-124-5p	0.869572		ZFP3	hsa-miR-3646	0.799885
ACADM	hsa-miR-5690	0.866503		ZFP3	hsa-miR-519c-3p	0.798434
ACADM	hsa-miR-208b-5p	0.863292		ZFP3	hsa-miR-607	0.798326
ACADM	hsa-miR-6836-3p	0.863076		ZFP3	hsa-miR-3689d	0.795886
ACADM	hsa-miR-450b-5p	0.861719		ZFP3	hsa-miR-513a-3p	0.795727
ACADM	hsa-miR-6791-3p	0.845401		ZFP3	hsa-miR-7974	0.795592
ACADM	hsa-miR-129-1-3p	0.84386		ZFP3	hsa-miR-370-5p	0.794905
ACADM	hsa-miR-129-2-3p	0.843818		ZFP3	hsa-miR-181c-5p	0.794375
ACADM	hsa-miR-5579-3p	0.839934		ZFP3	hsa-miR-555	0.793343
ACADM	hsa-miR-6858-3p	0.838136		ZFP3	hsa-miR-664a-3p	0.792381
ACADM	hsa-miR-195-3p	0.838024		ZFP3	hsa-miR-4489	0.792149
ACADM	hsa-miR-141-5p	0.837985		ZFP3	hsa-miR-3606-3p	0.791935
ACADM	hsa-miR-548bb-3p	0.836029		ZFP3	hsa-miR-513c-3p	0.791275
ACADM	hsa-miR-4490	0.832362		ZFP3	hsa-miR-181a-5p	0.791253
ACADM	hsa-miR-2115-3p	0.832055		ZFP3	hsa-miR-1827	0.79111
ACADM	hsa-miR-605-5p	0.829428		ZFP3	hsa-miR-6716-5p	0.790362
ACADM	hsa-miR-548d-3p	0.828129		ZFP3	hsa-miR-4262	0.788021
ACADM	hsa-miR-16-2-3p	0.82428		ZFP3	hsa-miR-548at-5p	0.788019
ACADM	hsa-miR-3606-3p	0.823508		ZFP3	hsa-miR-6836-3p	0.787514
ACADM	hsa-miR-3065-3p	0.816215		ZFP3	hsa-miR-519a-3p	0.78697
ACADM	hsa-miR-338-3p	0.814164		ZFP3	hsa-miR-371a-3p	0.786852
ACADM	hsa-miR-152-5p	0.813674		ZFP3	hsa-miR-6735-3p	0.78655
ACADM	hsa-miR-6829-3p	0.813466		ZFP3	hsa-miR-3187-5p	0.785404
ACADM	hsa-miR-6128	0.809487		ZFP3	hsa-miR-5572	0.785191
ACADM	hsa-miR-383-5p	0.808126		ZFP3	hsa-miR-6851-5p	0.784268
ACADM	hsa-miR-6778-3p	0.80758		ZFP3	hsa-miR-106b-5p	0.784075
ACADM	hsa-miR-5092	0.807422		ZFP3	hsa-miR-3658	0.782689
ACADM	hsa-miR-222-3p	0.807094		ZFP3	hsa-miR-6077	0.781889
ACADM	hsa-miR-651-5p	0.806206		ZFP3	hsa-miR-146a-5p	0.781574
ACADM	hsa-miR-1-3p	0.803459		ZFP3	hsa-miR-519b-3p	0.780447
ACADM	hsa-miR-6874-5p	0.803447		ZFP3	hsa-miR-576-5p	0.779939
ACADM	hsa-miR-206	0.800273		ZFP3	hsa-miR-4302	0.775135
ACADM	hsa-miR-516b-5p	0.799718		ZFP3	hsa-miR-7978	0.771073
ACADM	hsa-miR-5692b	0.799449		ZFP3	hsa-miR-3163	0.770019
ACADM	hsa-miR-4685-5p	0.799022		ZFP3	hsa-miR-1304-5p	0.767618
ACADM	hsa-miR-5692c	0.798639		ZFP3	hsa-miR-4477b	0.763777
ACADM	hsa-miR-4716-5p	0.793708		ZFP3	hsa-miR-6847-5p	0.763122
ACADM	hsa-miR-9-5p	0.782228		ZFP3	hsa-miR-6798-5p	0.762851
ACADM	hsa-miR-5706	0.781575		ZFP3	hsa-miR-141-5p	0.761414
ACADM	hsa-miR-6837-5p	0.77834		ZFP3	hsa-miR-6864-5p	0.760407
ACADM	hsa-miR-4782-5p	0.775162		ZFP3	hsa-miR-1252-3p	0.759822
ACADM	hsa-miR-499a-3p	0.773509		ZFP3	hsa-miR-655-5p	0.759249
ACADM	hsa-miR-7151-3p	0.772834		ZFP3	hsa-miR-3190-3p	0.75874
ACADM	hsa-miR-3152-5p	0.770157		ZFP3	hsa-miR-3152-5p	0.757854
ACADM	hsa-miR-629-3p	0.769791		ZFP3	hsa-miR-302a-3p	0.757369
ACADM	hsa-miR-513a-3p	0.769171		ZFP3	hsa-miR-6873-3p	0.754577
ACADM	hsa-miR-513c-3p	0.769171		ZFP3	hsa-miR-4446-3p	0.754425
ACADM	hsa-miR-4724-3p	0.769136		ZFP3	hsa-miR-20b-5p	0.753159
ACADM	hsa-miR-4267	0.767142		ZFP3	hsa-miR-6811-3p	0.75202
ACADM	hsa-miR-6853-3p	0.76635		ZFP3	hsa-miR-3925-3p	0.752004
ACADM	hsa-miR-6828-3p	0.76577		ZFP3	hsa-miR-4646-5p	0.751247
ACADM	hsa-miR-200a-5p	0.764891		ZFP3	hsa-miR-371b-3p	0.750891
ACADM	hsa-miR-4796-3p	0.761704		ZFP3	hsa-miR-1245b-5p	0.750862
ACADM	hsa-miR-3611	0.760272		ZFP3	hsa-miR-3978	0.749873
ACADM	hsa-miR-2115-5p	0.758287		ZFP3	hsa-miR-4753-5p	0.749215
ACADM	hsa-miR-29b-1-5p	0.758086		ZFP3	hsa-miR-6819-5p	0.748743
ACADM	hsa-miR-4482-3p	0.757619		ZFP3	hsa-miR-125a-3p	0.748685
ACADM	hsa-miR-380-3p	0.753544		ZFP3	hsa-miR-6778-3p	0.748517
ACADM	hsa-miR-7113-5p	0.75298		ZFP3	hsa-miR-515-5p	0.747958
ACADM	hsa-miR-5697	0.752859		ZFP3	hsa-miR-3612	0.747571
ACADM	hsa-miR-3163	0.747867		ZFP3	hsa-miR-8080	0.747503
ACADM	hsa-miR-545-5p	0.747201		ZFP3	hsa-miR-3117-3p	0.74728
ACADM	hsa-miR-4423-3p	0.745913		ZFP3	hsa-miR-4491	0.746912
ACADM	hsa-miR-889-3p	0.745539		ZFP3	hsa-miR-939-3p	0.746742
ACADM	hsa-miR-147a	0.743146		ZFP3	hsa-miR-519e-5p	0.74669
ACADM	hsa-miR-4778-5p	0.736538		ZFP3	hsa-miR-4506	0.745701
ACADM	hsa-miR-1343-3p	0.735776		ZFP3	hsa-miR-153-3p	0.744695
ACADM	hsa-miR-1283	0.73389		ZFP3	hsa-miR-6833-5p	0.742413
ACADM	hsa-miR-548g-5p	0.733096		ZFP3	hsa-miR-3945	0.741569
ACADM	hsa-miR-548x-5p	0.733096		ZFP3	hsa-miR-6737-5p	0.741105
ACADM	hsa-miR-548aj-5p	0.733096		ZFP3	hsa-miR-4722-5p	0.740325
ACADM	hsa-miR-606	0.732851		ZFP3	hsa-miR-17-5p	0.740055
ACADM	hsa-miR-3200-5p	0.730682		ZFP3	hsa-miR-1253	0.739754
ACADM	hsa-miR-891b	0.726672		ZFP3	hsa-miR-93-5p	0.738637
ACADM	hsa-miR-144-3p	0.725934		ZFP3	hsa-miR-4272	0.738383
ACADM	hsa-miR-499b-3p	0.72361		ZFP3	hsa-miR-7849-3p	0.737421
ACADM	hsa-miR-4652-3p	0.720301		ZFP3	hsa-miR-4756-5p	0.737313
ACADM	hsa-miR-3121-5p	0.719033		ZFP3	hsa-miR-6833-3p	0.736997
ACADM	hsa-miR-6758-3p	0.716776		ZFP3	hsa-miR-5094	0.736891
ACADM	hsa-miR-153-5p	0.713647		ZFP3	hsa-miR-650	0.734209
ACADM	hsa-miR-4799-5p	0.711927		ZFP3	hsa-miR-4751	0.733381
ACADM	hsa-miR-1238-3p	0.709647		ZFP3	hsa-miR-127-5p	0.732567
ACADM	hsa-miR-5582-5p	0.709278		ZFP3	hsa-miR-4774-3p	0.730578
ACADM	hsa-miR-548aa	0.707705		ZFP3	hsa-miR-4709-3p	0.729866
ACADM	hsa-miR-548t-3p	0.707705		ZFP3	hsa-miR-194-3p	0.729329
ACADM	hsa-miR-569	0.707527		ZFP3	hsa-miR-1197	0.729265
ACADM	hsa-miR-324-5p	0.706574		ZFP3	hsa-miR-6842-3p	0.728653
ACADM	hsa-miR-4680-3p	0.705822		ZFP3	hsa-miR-526b-3p	0.72861
ACADM	hsa-miR-2116-3p	0.703447		ZFP3	hsa-miR-6828-5p	0.728468
ACADM	hsa-miR-4774-5p	0.702735		ZFP3	hsa-miR-5008-5p	0.727067
ACTR10	hsa-miR-3909	0.999765		ZFP3	hsa-miR-4517	0.725683
ACTR10	hsa-miR-6515-3p	0.994927		ZFP3	hsa-miR-7851-3p	0.725052
ACTR10	hsa-miR-6852-3p	0.991576		ZFP3	hsa-miR-6873-5p	0.724768
ACTR10	hsa-miR-4796-3p	0.99089		ZFP3	hsa-miR-3916	0.723624
ACTR10	hsa-miR-16-2-3p	0.987542		ZFP3	hsa-miR-3152-3p	0.722338
ACTR10	hsa-miR-4482-3p	0.978686		ZFP3	hsa-miR-6855-5p	0.722019
ACTR10	hsa-miR-6769a-5p	0.978259		ZFP3	hsa-miR-302c-3p	0.721573
ACTR10	hsa-miR-4715-3p	0.969512		ZFP3	hsa-miR-507	0.721198
ACTR10	hsa-miR-195-3p	0.968322		ZFP3	hsa-miR-204-3p	0.720849
ACTR10	hsa-miR-186-5p	0.965182		ZFP3	hsa-miR-5693	0.720405
ACTR10	hsa-miR-8073	0.952639		ZFP3	hsa-miR-6894-3p	0.718005
ACTR10	hsa-miR-6728-3p	0.947429		ZFP3	hsa-miR-3138	0.717615
ACTR10	hsa-miR-942-5p	0.946104		ZFP3	hsa-miR-3127-5p	0.716009
ACTR10	hsa-miR-2276-3p	0.938604		ZFP3	hsa-miR-6132	0.715281
ACTR10	hsa-miR-656-3p	0.938377		ZFP3	hsa-miR-5001-5p	0.715188
ACTR10	hsa-miR-374a-5p	0.936927		ZFP3	hsa-miR-629-5p	0.714829
ACTR10	hsa-miR-6842-5p	0.929265		ZFP3	hsa-miR-345-5p	0.714048
ACTR10	hsa-miR-4801	0.925154		ZFP3	hsa-miR-651-5p	0.712499
ACTR10	hsa-miR-7114-5p	0.918838		ZFP3	hsa-miR-3179	0.71094
ACTR10	hsa-miR-6884-3p	0.918046		ZFP3	hsa-miR-551b-5p	0.709296
ACTR10	hsa-miR-221-5p	0.895137		ZFP3	hsa-miR-4451	0.708299
ACTR10	hsa-miR-7110-5p	0.8907		ZFP3	hsa-miR-4802-3p	0.707783
ACTR10	hsa-miR-1227-3p	0.885334		ZFP3	hsa-miR-6514-3p	0.707739
ACTR10	hsa-miR-330-3p	0.875035		ZFP3	hsa-miR-548t-5p	0.70526
ACTR10	hsa-miR-155-5p	0.870981		ZFP3	hsa-miR-6126	0.704186
ACTR10	hsa-miR-3920	0.870507		ZFP3	hsa-miR-1276	0.704132
ACTR10	hsa-miR-640	0.8525		ZFP3	hsa-miR-1245b-3p	0.703917
ACTR10	hsa-miR-4540	0.842792		ZFP3	hsa-miR-373-3p	0.703773
ACTR10	hsa-miR-5196-5p	0.83978		ZFP3	hsa-miR-155-5p	0.703561
ACTR10	hsa-miR-7162-5p	0.837108		ZFP3	hsa-miR-3162-5p	0.702574
ACTR10	hsa-miR-516b-3p	0.835295		ZFP3	hsa-miR-4516	0.701045
ACTR10	hsa-miR-516a-3p	0.835295		ZFP3	hsa-miR-4303	0.700327
ACTR10	hsa-miR-4747-5p	0.83526		ZFP3	hsa-miR-539-5p	0.700181
ACTR10	hsa-miR-6885-3p	0.834657		ZNF383	hsa-miR-4253	0.993752
ACTR10	hsa-miR-5100	0.832379		ZNF383	hsa-miR-4296	0.972418
ACTR10	hsa-miR-4768-5p	0.820882		ZNF383	hsa-miR-1303	0.942747
ACTR10	hsa-miR-216b-5p	0.817682		ZNF383	hsa-miR-3922-5p	0.94129
ACTR10	hsa-miR-196a-3p	0.816441		ZNF383	hsa-miR-4433b-3p	0.90842
ACTR10	hsa-miR-9500	0.811706		ZNF383	hsa-miR-6862-5p	0.908121
ACTR10	hsa-miR-6751-5p	0.808841		ZNF383	hsa-miR-138-2-3p	0.882397
ACTR10	hsa-miR-1290	0.80601		ZNF383	hsa-miR-29b-2-5p	0.878857
ACTR10	hsa-miR-4653-5p	0.803128		ZNF383	hsa-miR-4482-3p	0.876763
ACTR10	hsa-miR-3921	0.801047		ZNF383	hsa-miR-4322	0.853291
ACTR10	hsa-miR-6833-3p	0.798559		ZNF383	hsa-miR-4685-5p	0.851132
ACTR10	hsa-miR-6769b-5p	0.79826		ZNF383	hsa-miR-4534	0.850445
ACTR10	hsa-miR-3613-3p	0.795673		ZNF383	hsa-miR-126-5p	0.83766
ACTR10	hsa-miR-3692-3p	0.792058		ZNF383	hsa-miR-6753-3p	0.826248
ACTR10	hsa-miR-3665	0.791422		ZNF383	hsa-miR-377-3p	0.813576
ACTR10	hsa-miR-5004-3p	0.78298		ZNF383	hsa-miR-1248	0.803598
ACTR10	hsa-miR-499a-3p	0.777469		ZNF383	hsa-miR-4265	0.791999
ACTR10	hsa-miR-6873-3p	0.774888		ZNF383	hsa-miR-6815-3p	0.787006
ACTR10	hsa-miR-4724-5p	0.773379		ZNF383	hsa-miR-5088-5p	0.785959
ACTR10	hsa-miR-1273d	0.768544		ZNF383	hsa-miR-4757-5p	0.777397
ACTR10	hsa-miR-4480	0.768431		ZNF383	hsa-miR-5189-3p	0.763741
ACTR10	hsa-miR-6516-5p	0.764807		ZNF383	hsa-miR-519e-5p	0.75511
ACTR10	hsa-miR-4797-3p	0.762543		ZNF383	hsa-miR-1267	0.749084
ACTR10	hsa-miR-3688-5p	0.761855		ZNF383	hsa-miR-4650-5p	0.716632
ACTR10	hsa-miR-374b-5p	0.759951		ZNF383	hsa-miR-4753-5p	0.706263
ACTR10	hsa-miR-539-5p	0.758557		ZNF420	hsa-miR-130a-5p	0.952438
ACTR10	hsa-miR-6803-5p	0.755308		ZNF420	hsa-miR-1229-3p	0.946335
ACTR10	hsa-miR-4528	0.754955		ZNF420	hsa-miR-4695-5p	0.943783
ACTR10	hsa-miR-373-3p	0.754076		ZNF420	hsa-miR-590-3p	0.940604
ACTR10	hsa-miR-1-5p	0.753578		ZNF420	hsa-miR-6833-3p	0.935031
ACTR10	hsa-miR-4731-3p	0.752134		ZNF420	hsa-miR-6784-3p	0.91763
ACTR10	hsa-miR-527	0.750212		ZNF420	hsa-miR-519e-5p	0.9092
ACTR10	hsa-miR-518a-5p	0.750212		ZNF420	hsa-miR-515-5p	0.9086
ACTR10	hsa-miR-3121-5p	0.747059		ZNF420	hsa-miR-3921	0.907987
ACTR10	hsa-miR-5187-3p	0.746923		ZNF420	hsa-miR-664a-3p	0.888484
ACTR10	hsa-miR-519d-5p	0.746218		ZNF420	hsa-miR-564	0.886102
ACTR10	hsa-miR-520h	0.745501		ZNF420	hsa-miR-23a-3p	0.881085
ACTR10	hsa-miR-520g-3p	0.745123		ZNF420	hsa-miR-23c	0.880312
ACTR10	hsa-miR-190b	0.741346		ZNF420	hsa-miR-23b-3p	0.876541
ACTR10	hsa-miR-302a-3p	0.741179		ZNF420	hsa-miR-369-3p	0.875508
ACTR10	hsa-miR-190a-5p	0.738442		ZNF420	hsa-miR-3662	0.868879
ACTR10	hsa-miR-513a-3p	0.737698		ZNF420	hsa-miR-548e-5p	0.862516
ACTR10	hsa-miR-5700	0.736838		ZNF420	hsa-miR-1226-3p	0.862005
ACTR10	hsa-miR-513c-3p	0.7363		ZNF420	hsa-miR-4653-5p	0.857411
ACTR10	hsa-miR-21-3p	0.735758		ZNF420	hsa-miR-335-3p	0.850667
ACTR10	hsa-miR-556-3p	0.734929		ZNF420	hsa-miR-4775	0.845344
ACTR10	hsa-miR-4446-5p	0.734305		ZNF420	hsa-miR-876-5p	0.843095
ACTR10	hsa-miR-6814-5p	0.727204		ZNF420	hsa-miR-1295b-5p	0.840754
ACTR10	hsa-miR-3925-5p	0.7265		ZNF420	hsa-miR-4703-5p	0.832905
ACTR10	hsa-miR-4461	0.725614		ZNF420	hsa-miR-1237-3p	0.830916
ACTR10	hsa-miR-106b-5p	0.725087		ZNF420	hsa-miR-4311	0.825048
ACTR10	hsa-miR-150-5p	0.724638		ZNF420	hsa-miR-6839-3p	0.822947
ACTR10	hsa-miR-449c-3p	0.721574		ZNF420	hsa-miR-6511b-3p	0.821938
ACTR10	hsa-miR-5692c	0.721435		ZNF420	hsa-miR-6511a-3p	0.821513
ACTR10	hsa-miR-5692b	0.721435		ZNF420	hsa-miR-576-3p	0.817649
ACTR10	hsa-miR-544a	0.715775		ZNF420	hsa-miR-3148	0.815636
ACTR10	hsa-miR-29a-5p	0.713901		ZNF420	hsa-miR-4307	0.812888
ACTR10	hsa-miR-6809-3p	0.71147		ZNF420	hsa-miR-655-3p	0.804375
ACTR10	hsa-miR-373-5p	0.7113		ZNF420	hsa-miR-5571-5p	0.803476
ACTR10	hsa-miR-155-3p	0.709518		ZNF420	hsa-miR-4742-3p	0.803289
ACTR10	hsa-miR-3913-3p	0.707671		ZNF420	hsa-miR-410-3p	0.801231
ACTR10	hsa-miR-1911-3p	0.705741		ZNF420	hsa-miR-1246	0.797018
ACTR10	hsa-miR-3126-5p	0.702593		ZNF420	hsa-miR-3925-5p	0.796259
ACTR10	hsa-miR-524-5p	0.700742		ZNF420	hsa-miR-155-3p	0.79193
ACTR10	hsa-miR-520d-5p	0.700742		ZNF420	hsa-miR-584-5p	0.781584
ACTR10	hsa-miR-20a-5p	0.700408		ZNF420	hsa-miR-2113	0.779683
ACTR10	hsa-miR-3148	0.700381		ZNF420	hsa-miR-4459	0.777272
ADD3	hsa-miR-513a-5p	0.998846		ZNF420	hsa-miR-135b-5p	0.775932
ADD3	hsa-miR-3143	0.996958		ZNF420	hsa-miR-135a-5p	0.774815
ADD3	hsa-miR-302c-5p	0.994594		ZNF420	hsa-miR-342-3p	0.774754
ADD3	hsa-miR-548c-3p	0.994533		ZNF420	hsa-miR-6074	0.774548
ADD3	hsa-miR-429	0.994229		ZNF420	hsa-miR-1228-3p	0.774351
ADD3	hsa-miR-627-3p	0.993762		ZNF420	hsa-miR-425-5p	0.774102
ADD3	hsa-miR-5582-3p	0.992105		ZNF420	hsa-miR-6768-3p	0.773408
ADD3	hsa-miR-5195-3p	0.990561		ZNF420	hsa-miR-548ag	0.769667
ADD3	hsa-miR-4703-5p	0.989755		ZNF420	hsa-miR-767-3p	0.768676
ADD3	hsa-miR-1197	0.987938		ZNF420	hsa-miR-6807-5p	0.76673
ADD3	hsa-miR-374a-5p	0.986061		ZNF420	hsa-miR-208a-5p	0.76669
ADD3	hsa-miR-4282	0.985933		ZNF420	hsa-miR-219b-5p	0.760841
ADD3	hsa-miR-5011-5p	0.98349		ZNF420	hsa-miR-4302	0.759135
ADD3	hsa-miR-892c-3p	0.983092		ZNF420	hsa-miR-374c-5p	0.757014
ADD3	hsa-miR-4676-3p	0.977767		ZNF420	hsa-miR-6512-5p	0.755499
ADD3	hsa-miR-1208	0.974667		ZNF420	hsa-miR-5685	0.754761
ADD3	hsa-miR-18b-5p	0.974546		ZNF420	hsa-miR-877-3p	0.754475
ADD3	hsa-miR-141-5p	0.973838		ZNF420	hsa-miR-26b-5p	0.753731
ADD3	hsa-miR-182-5p	0.971535		ZNF420	hsa-miR-1245b-5p	0.747028
ADD3	hsa-miR-200b-3p	0.970317		ZNF420	hsa-miR-4420	0.745453
ADD3	hsa-miR-4693-5p	0.969469		ZNF420	hsa-miR-6873-3p	0.743807
ADD3	hsa-miR-452-5p	0.968902		ZNF420	hsa-miR-3942-5p	0.741018
ADD3	hsa-miR-548at-5p	0.96807		ZNF420	hsa-miR-6755-5p	0.739273
ADD3	hsa-miR-3121-3p	0.968054		ZNF420	hsa-miR-593-5p	0.738836
ADD3	hsa-miR-374c-5p	0.968033		ZNF420	hsa-miR-4690-3p	0.733275
ADD3	hsa-miR-18a-5p	0.967917		ZNF420	hsa-miR-889-5p	0.732394
ADD3	hsa-miR-200c-3p	0.967542		ZNF420	hsa-miR-4528	0.732116
ADD3	hsa-miR-7844-5p	0.964884		ZNF420	hsa-miR-1297	0.729886
ADD3	hsa-miR-4517	0.963204		ZNF420	hsa-miR-500b-3p	0.728547
ADD3	hsa-miR-4766-5p	0.961701		ZNF420	hsa-miR-26a-5p	0.724713
ADD3	hsa-miR-3163	0.96105		ZNF420	hsa-miR-548ai	0.719775
ADD3	hsa-miR-4422	0.960822		ZNF420	hsa-miR-570-5p	0.719775
ADD3	hsa-miR-3942-5p	0.959818		ZNF420	hsa-miR-520f-5p	0.719301
ADD3	hsa-miR-4760-5p	0.95405		ZNF420	hsa-miR-1276	0.71657
ADD3	hsa-miR-548p	0.950164		ZNF420	hsa-miR-4662a-3p	0.715683
ADD3	hsa-miR-579-3p	0.946435		ZNF420	hsa-miR-1304-3p	0.715417
ADD3	hsa-miR-4470	0.945839		ZNF420	hsa-miR-3158-3p	0.714544
ADD3	hsa-miR-548ar-3p	0.943218		ZNF420	hsa-miR-1305	0.714164
ADD3	hsa-miR-5696	0.942724		ZNF420	hsa-miR-135a-3p	0.711196
ADD3	hsa-miR-7843-5p	0.935666		ZNF420	hsa-miR-197-3p	0.71075
ADD3	hsa-miR-365a-3p	0.934856		ZNF420	hsa-miR-6515-3p	0.710016
ADD3	hsa-miR-365b-3p	0.934856		ZNF420	hsa-miR-4279	0.709571
ADD3	hsa-miR-374b-5p	0.93428		ZNF420	hsa-miR-4639-5p	0.705792
ADD3	hsa-miR-6735-5p	0.931695		ZNF420	hsa-miR-5096	0.705016
ADD3	hsa-miR-4729	0.930292		ZNF420	hsa-miR-6761-5p	0.70332
ADD3	hsa-miR-3177-5p	0.927121		ZNF420	hsa-miR-7702	0.700725
ADD3	hsa-miR-155-5p	0.924943		ZNF420	hsa-miR-4704-5p	0.700426
ADD3	hsa-miR-548x-3p	0.922976		ZNF566	hsa-miR-1277-5p	0.993294
ADD3	hsa-miR-548aj-3p	0.922976		ZNF566	hsa-miR-6783-5p	0.991001
ADD3	hsa-miR-448	0.921633		ZNF566	hsa-miR-5692c	0.981115
ADD3	hsa-miR-3606-3p	0.921582		ZNF566	hsa-miR-5692b	0.978043
ADD3	hsa-miR-143-3p	0.920993		ZNF566	hsa-miR-6778-3p	0.97575
ADD3	hsa-miR-8084	0.9202		ZNF566	hsa-miR-5011-5p	0.968927
ADD3	hsa-miR-664b-3p	0.919945		ZNF566	hsa-miR-369-3p	0.965821
ADD3	hsa-miR-5706	0.919828		ZNF566	hsa-miR-5692a	0.963366
ADD3	hsa-miR-770-5p	0.919738		ZNF566	hsa-miR-8060	0.953949
ADD3	hsa-miR-4782-5p	0.919531		ZNF566	hsa-miR-153-5p	0.951885
ADD3	hsa-miR-8070	0.918365		ZNF566	hsa-miR-5583-3p	0.94994
ADD3	hsa-miR-6758-3p	0.916941		ZNF566	hsa-miR-4668-5p	0.942879
ADD3	hsa-miR-130a-5p	0.915023		ZNF566	hsa-miR-4720-5p	0.938375
ADD3	hsa-miR-3688-3p	0.913949		ZNF566	hsa-miR-2276-5p	0.936504
ADD3	hsa-miR-4712-5p	0.91247		ZNF566	hsa-miR-190a-3p	0.932577
ADD3	hsa-miR-4735-3p	0.91159		ZNF566	hsa-miR-216b-5p	0.931732
ADD3	hsa-miR-6088	0.901103		ZNF566	hsa-miR-106b-5p	0.930012
ADD3	hsa-miR-106a-3p	0.900092		ZNF566	hsa-miR-33a-3p	0.923959
ADD3	hsa-miR-27b-3p	0.897882		ZNF566	hsa-miR-3148	0.906445
ADD3	hsa-miR-335-3p	0.896752		ZNF566	hsa-miR-6730-5p	0.905692
ADD3	hsa-miR-1299	0.894734		ZNF566	hsa-miR-6757-3p	0.905012
ADD3	hsa-miR-24-3p	0.89214		ZNF566	hsa-miR-526b-3p	0.904886
ADD3	hsa-miR-4712-3p	0.89029		ZNF566	hsa-miR-5590-3p	0.903007
ADD3	hsa-miR-543	0.890162		ZNF566	hsa-miR-20a-5p	0.90272
ADD3	hsa-miR-190a-3p	0.889968		ZNF566	hsa-miR-6807-5p	0.89894
ADD3	hsa-miR-4775	0.889668		ZNF566	hsa-miR-512-3p	0.89754
ADD3	hsa-miR-4536-5p	0.884763		ZNF566	hsa-miR-5571-5p	0.895808
ADD3	hsa-miR-4424	0.884569		ZNF566	hsa-miR-7161-5p	0.894735
ADD3	hsa-miR-3129-3p	0.884074		ZNF566	hsa-miR-3125	0.894091
ADD3	hsa-miR-4632-5p	0.883414		ZNF566	hsa-miR-494-3p	0.892835
ADD3	hsa-miR-3680-3p	0.883201		ZNF566	hsa-miR-877-5p	0.890541
ADD3	hsa-miR-491-3p	0.877433		ZNF566	hsa-miR-4753-3p	0.890202
ADD3	hsa-miR-27a-3p	0.871493		ZNF566	hsa-miR-889-3p	0.888906
ADD3	hsa-miR-3613-3p	0.865834		ZNF566	hsa-miR-548e-5p	0.886464
ADD3	hsa-miR-3913-5p	0.863349		ZNF566	hsa-let-7e-5p	0.884871
ADD3	hsa-miR-548as-3p	0.861736		ZNF566	hsa-miR-548j-3p	0.882069
ADD3	hsa-miR-6085	0.859663		ZNF566	hsa-miR-3163	0.881088
ADD3	hsa-miR-653-3p	0.857837		ZNF566	hsa-miR-548aq-3p	0.88009
ADD3	hsa-miR-129-5p	0.855341		ZNF566	hsa-miR-548am-3p	0.879012
ADD3	hsa-miR-944	0.853615		ZNF566	hsa-miR-548ah-3p	0.878901
ADD3	hsa-miR-153-3p	0.851789		ZNF566	hsa-miR-8076	0.878008
ADD3	hsa-miR-2054	0.84951		ZNF566	hsa-miR-6507-5p	0.877426
ADD3	hsa-miR-758-3p	0.847646		ZNF566	hsa-miR-519e-5p	0.876682
ADD3	hsa-miR-96-5p	0.84705		ZNF566	hsa-miR-548c-3p	0.87655
ADD3	hsa-miR-381-3p	0.846475		ZNF566	hsa-miR-548ae-3p	0.876154
ADD3	hsa-miR-300	0.845826		ZNF566	hsa-miR-106a-5p	0.876067
ADD3	hsa-miR-3180-5p	0.845086		ZNF566	hsa-miR-200a-3p	0.874892
ADD3	hsa-miR-6080	0.844425		ZNF566	hsa-miR-141-5p	0.87191
ADD3	hsa-miR-1302	0.841174		ZNF566	hsa-miR-515-5p	0.870251
ADD3	hsa-miR-4760-3p	0.840632		ZNF566	hsa-miR-548aj-3p	0.867688
ADD3	hsa-miR-5000-3p	0.840055		ZNF566	hsa-miR-3153	0.86207
ADD3	hsa-miR-6866-5p	0.839117		ZNF566	hsa-miR-4502	0.860713
ADD3	hsa-miR-664a-3p	0.838212		ZNF566	hsa-miR-4789-5p	0.858104
ADD3	hsa-miR-3923	0.837128		ZNF566	hsa-miR-4499	0.857464
ADD3	hsa-miR-513b-3p	0.832384		ZNF566	hsa-miR-7154-5p	0.856816
ADD3	hsa-miR-552-5p	0.828887		ZNF566	hsa-miR-6827-3p	0.856681
ADD3	hsa-miR-1298-5p	0.826942		ZNF566	hsa-miR-3662	0.856203
ADD3	hsa-miR-4803	0.824739		ZNF566	hsa-miR-4653-5p	0.854209
ADD3	hsa-miR-4677-5p	0.824462		ZNF566	hsa-miR-6824-5p	0.853189
ADD3	hsa-miR-5583-5p	0.823284		ZNF566	hsa-miR-4678	0.851353
ADD3	hsa-miR-302f	0.822176		ZNF566	hsa-miR-141-3p	0.850602
ADD3	hsa-miR-4789-5p	0.820053		ZNF566	hsa-miR-513c-3p	0.84983
ADD3	hsa-miR-590-3p	0.817316		ZNF566	hsa-miR-513a-3p	0.849826
ADD3	hsa-miR-3149	0.817024		ZNF566	hsa-miR-5093	0.845585
ADD3	hsa-miR-4770	0.815589		ZNF566	hsa-miR-651-3p	0.845459
ADD3	hsa-miR-323a-3p	0.814474		ZNF566	hsa-miR-126-5p	0.845401
ADD3	hsa-miR-4420	0.813086		ZNF566	hsa-miR-548x-3p	0.844384
ADD3	hsa-miR-676-5p	0.81186		ZNF566	hsa-miR-372-3p	0.844272
ADD3	hsa-miR-655-3p	0.810891		ZNF566	hsa-miR-215-3p	0.8425
ADD3	hsa-miR-330-3p	0.808228		ZNF566	hsa-miR-1185-1-3p	0.841889
ADD3	hsa-miR-5571-5p	0.808192		ZNF566	hsa-miR-3921	0.84177
ADD3	hsa-miR-23c	0.806927		ZNF566	hsa-miR-320b	0.840784
ADD3	hsa-miR-3908	0.805298		ZNF566	hsa-miR-6826-5p	0.840602
ADD3	hsa-miR-3122	0.804187		ZNF566	hsa-miR-320a	0.839848
ADD3	hsa-miR-4778-5p	0.804038		ZNF566	hsa-miR-4778-5p	0.838582
ADD3	hsa-miR-181b-3p	0.803388		ZNF566	hsa-miR-320c	0.838514
ADD3	hsa-miR-1226-5p	0.799944		ZNF566	hsa-miR-6739-5p	0.838355
ADD3	hsa-miR-1324	0.799669		ZNF566	hsa-miR-377-3p	0.837786
ADD3	hsa-miR-539-5p	0.795223		ZNF566	hsa-miR-539-5p	0.837201
ADD3	hsa-miR-5589-3p	0.795046		ZNF566	hsa-miR-320d	0.835835
ADD3	hsa-miR-6835-3p	0.794489		ZNF566	hsa-miR-374a-5p	0.835434
ADD3	hsa-miR-1825	0.790213		ZNF566	hsa-miR-1185-2-3p	0.834425
ADD3	hsa-miR-4317	0.789602		ZNF566	hsa-miR-524-5p	0.828229
ADD3	hsa-miR-130b-5p	0.787784		ZNF566	hsa-miR-4307	0.827397
ADD3	hsa-miR-4308	0.785534		ZNF566	hsa-miR-300	0.827083
ADD3	hsa-miR-23b-3p	0.784573		ZNF566	hsa-miR-4429	0.826635
ADD3	hsa-miR-23a-3p	0.783476		ZNF566	hsa-miR-8055	0.826127
ADD3	hsa-miR-584-5p	0.781165		ZNF566	hsa-miR-301b-5p	0.825532
ADD3	hsa-miR-4503	0.776176		ZNF566	hsa-miR-6733-5p	0.82434
ADD3	hsa-miR-153-5p	0.776034		ZNF566	hsa-miR-548ac	0.821734
ADD3	hsa-miR-141-3p	0.771495		ZNF566	hsa-miR-6764-5p	0.820763
ADD3	hsa-miR-499b-3p	0.769229		ZNF566	hsa-miR-381-3p	0.820701
ADD3	hsa-miR-374b-3p	0.767982		ZNF566	hsa-miR-548bb-3p	0.82029
ADD3	hsa-miR-5584-3p	0.766781		ZNF566	hsa-miR-664a-3p	0.819819
ADD3	hsa-miR-5000-5p	0.766207		ZNF566	hsa-miR-3613-3p	0.819176
ADD3	hsa-miR-369-3p	0.761402		ZNF566	hsa-miR-548d-3p	0.818784
ADD3	hsa-miR-6847-3p	0.759977		ZNF566	hsa-miR-520d-5p	0.818421
ADD3	hsa-miR-603	0.759376		ZNF566	hsa-miR-576-3p	0.818258
ADD3	hsa-miR-25-3p	0.758735		ZNF566	hsa-miR-200c-3p	0.818009
ADD3	hsa-miR-4666a-3p	0.756363		ZNF566	hsa-miR-3167	0.817366
ADD3	hsa-miR-200a-3p	0.755377		ZNF566	hsa-miR-323a-3p	0.816649
ADD3	hsa-miR-1273d	0.753827		ZNF566	hsa-miR-582-3p	0.815
ADD3	hsa-miR-5692c	0.752338		ZNF566	hsa-miR-3133	0.811793
ADD3	hsa-miR-606	0.751985		ZNF566	hsa-miR-548z	0.808752
ADD3	hsa-miR-516b-5p	0.751575		ZNF566	hsa-miR-548h-3p	0.808752
ADD3	hsa-miR-513a-3p	0.750709		ZNF566	hsa-miR-519d-3p	0.808266
ADD3	hsa-miR-433-3p	0.750475		ZNF566	hsa-miR-543	0.807683
ADD3	hsa-miR-6770-5p	0.750466		ZNF566	hsa-miR-98-3p	0.807501
ADD3	hsa-miR-656-3p	0.750324		ZNF566	hsa-miR-4422	0.807235
ADD3	hsa-miR-513c-3p	0.750144		ZNF566	hsa-miR-149-3p	0.80574
ADD3	hsa-miR-607	0.74975		ZNF566	hsa-miR-376a-3p	0.802891
ADD3	hsa-miR-6853-3p	0.748504		ZNF566	hsa-miR-520b	0.801232
ADD3	hsa-miR-5692b	0.747053		ZNF566	hsa-miR-520c-3p	0.800833
ADD3	hsa-miR-3668	0.746146		ZNF566	hsa-miR-200b-3p	0.799908
ADD3	hsa-miR-628-3p	0.746102		ZNF566	hsa-miR-4482-3p	0.799834
ADD3	hsa-miR-4802-5p	0.744264		ZNF566	hsa-miR-6809-3p	0.797817
ADD3	hsa-miR-4795-5p	0.743294		ZNF566	hsa-miR-98-5p	0.795564
ADD3	hsa-miR-653-5p	0.741323		ZNF566	hsa-let-7b-3p	0.795558
ADD3	hsa-miR-4799-5p	0.740567		ZNF566	hsa-miR-520e	0.794915
ADD3	hsa-miR-181b-2-3p	0.739457		ZNF566	hsa-miR-5681b	0.794851
ADD3	hsa-miR-5006-5p	0.739389		ZNF566	hsa-miR-4419b	0.794308
ADD3	hsa-miR-3616-3p	0.737698		ZNF566	hsa-let-7b-5p	0.790403
ADD3	hsa-miR-6124	0.737352		ZNF566	hsa-miR-4509	0.78998
ADD3	hsa-miR-6760-3p	0.737109		ZNF566	hsa-miR-520d-3p	0.789503
ADD3	hsa-miR-19b-3p	0.736782		ZNF566	hsa-miR-3667-3p	0.788939
ADD3	hsa-miR-3976	0.736556		ZNF566	hsa-miR-4495	0.787437
ADD3	hsa-miR-376a-5p	0.733983		ZNF566	hsa-let-7c-5p	0.786417
ADD3	hsa-miR-6839-5p	0.733946		ZNF566	hsa-miR-590-3p	0.785427
ADD3	hsa-miR-4766-3p	0.732752		ZNF566	hsa-miR-3606-3p	0.784919
ADD3	hsa-miR-19a-3p	0.731869		ZNF566	hsa-miR-4269	0.78472
ADD3	hsa-miR-3915	0.731626		ZNF566	hsa-miR-27b-3p	0.784556
ADD3	hsa-miR-216b-3p	0.731439		ZNF566	hsa-let-7a-5p	0.784289
ADD3	hsa-miR-548ax	0.730926		ZNF566	hsa-miR-496	0.783191
ADD3	hsa-miR-6879-5p	0.729701		ZNF566	hsa-miR-7159-3p	0.782583
ADD3	hsa-miR-3127-3p	0.729135		ZNF566	hsa-let-7f-5p	0.781303
ADD3	hsa-miR-1305	0.728544		ZNF566	hsa-miR-3682-5p	0.780751
ADD3	hsa-miR-5189-3p	0.72729		ZNF566	hsa-miR-27a-3p	0.78034
ADD3	hsa-miR-6756-3p	0.724995		ZNF566	hsa-miR-4500	0.779199
ADD3	hsa-miR-1245b-5p	0.718935		ZNF566	hsa-miR-561-5p	0.778025
ADD3	hsa-miR-2113	0.718375		ZNF566	hsa-miR-376b-3p	0.777801
ADD3	hsa-miR-6514-5p	0.718363		ZNF566	hsa-miR-520a-3p	0.777522
ADD3	hsa-miR-4516	0.716965		ZNF566	hsa-let-7i-5p	0.77721
ADD3	hsa-miR-5003-3p	0.716814		ZNF566	hsa-miR-548ah-5p	0.775342
ADD3	hsa-miR-302a-5p	0.716337		ZNF566	hsa-miR-4775	0.774956
ADD3	hsa-let-7b-3p	0.716291		ZNF566	hsa-miR-548t-5p	0.774481
ADD3	hsa-miR-98-3p	0.715438		ZNF566	hsa-miR-379-3p	0.774274
ADD3	hsa-miR-4477a	0.715164		ZNF566	hsa-miR-4458	0.770164
ADD3	hsa-miR-569	0.71495		ZNF566	hsa-miR-411-3p	0.770101
ADD3	hsa-miR-3129-5p	0.714088		ZNF566	hsa-miR-374b-5p	0.769746
ADD3	hsa-miR-556-3p	0.712428		ZNF566	hsa-miR-3180-5p	0.769081
ADD3	hsa-miR-550b-2-5p	0.711904		ZNF566	hsa-miR-4297	0.768556
ADD3	hsa-miR-4804-3p	0.711526		ZNF566	hsa-miR-548az-5p	0.767283
ADD3	hsa-miR-892a	0.711438		ZNF566	hsa-miR-4799-3p	0.766318
ADD3	hsa-miR-4436b-3p	0.708854		ZNF566	hsa-miR-548ak	0.766199
ADD3	hsa-miR-361-5p	0.70836		ZNF566	hsa-miR-664b-3p	0.764781
ADD3	hsa-miR-367-5p	0.70713		ZNF566	hsa-miR-3121-3p	0.763902
ADD3	hsa-miR-548e-5p	0.705709		ZNF566	hsa-miR-548w	0.762174
ADD3	hsa-miR-5010-3p	0.704582		ZNF566	hsa-miR-548bb-5p	0.758599
ADD3	hsa-miR-3672	0.703486		ZNF566	hsa-miR-6124	0.757567
ADD3	hsa-miR-4318	0.702871		ZNF566	hsa-miR-450a-1-3p	0.756495
ADD3	hsa-miR-4769-5p	0.700774		ZNF566	hsa-miR-583	0.755734
ADD3	hsa-miR-3155a	0.700087		ZNF566	hsa-miR-6835-3p	0.7556
AGL	hsa-miR-4729	0.991142		ZNF566	hsa-miR-5588-5p	0.755594
AGL	hsa-miR-3164	0.985714		ZNF566	hsa-miR-4709-3p	0.755117
AGL	hsa-miR-140-3p	0.978134		ZNF566	hsa-miR-559	0.752412
AGL	hsa-miR-664a-3p	0.972047		ZNF566	hsa-miR-4282	0.751807
AGL	hsa-miR-3617-5p	0.971273		ZNF566	hsa-miR-432-5p	0.750543
AGL	hsa-miR-4775	0.962525		ZNF566	hsa-miR-548av-3p	0.749596
AGL	hsa-miR-876-5p	0.961268		ZNF566	hsa-miR-3115	0.749319
AGL	hsa-miR-641	0.960678		ZNF566	hsa-miR-548m	0.748162
AGL	hsa-miR-579-3p	0.956918		ZNF566	hsa-miR-1468-3p	0.747913
AGL	hsa-miR-548c-3p	0.956636		ZNF566	hsa-let-7g-5p	0.747545
AGL	hsa-miR-4742-3p	0.946742		ZNF566	hsa-miR-582-5p	0.745931
AGL	hsa-miR-374a-5p	0.944097		ZNF566	hsa-miR-656-3p	0.745081
AGL	hsa-miR-664b-3p	0.942735		ZNF566	hsa-miR-3675-3p	0.744801
AGL	hsa-miR-335-3p	0.938224		ZNF566	hsa-miR-4470	0.74362
AGL	hsa-miR-338-3p	0.93449		ZNF566	hsa-let-7f-1-3p	0.742875
AGL	hsa-miR-5586-5p	0.922592		ZNF566	hsa-miR-5003-5p	0.742607
AGL	hsa-miR-1277-5p	0.916344		ZNF566	hsa-miR-3162-5p	0.742157
AGL	hsa-miR-5011-5p	0.914503		ZNF566	hsa-miR-6833-3p	0.741795
AGL	hsa-miR-5582-3p	0.911523		ZNF566	hsa-miR-4496	0.741356
AGL	hsa-miR-452-5p	0.910872		ZNF566	hsa-miR-4434	0.739501
AGL	hsa-miR-4517	0.910602		ZNF566	hsa-miR-495-3p	0.73924
AGL	hsa-miR-369-3p	0.9091		ZNF566	hsa-miR-5680	0.739041
AGL	hsa-miR-374b-5p	0.90746		ZNF566	hsa-let-7a-3p	0.738664
AGL	hsa-miR-548f-3p	0.902853		ZNF566	hsa-miR-449c-3p	0.737874
AGL	hsa-miR-6718-5p	0.902512		ZNF566	hsa-miR-3159	0.73755
AGL	hsa-miR-5580-3p	0.901726		ZNF566	hsa-miR-579-3p	0.735682
AGL	hsa-miR-656-3p	0.90026		ZNF566	hsa-miR-5696	0.735549
AGL	hsa-miR-6080	0.894595		ZNF566	hsa-miR-548l	0.734657
AGL	hsa-miR-548bb-3p	0.892946		ZNF566	hsa-miR-1273g-5p	0.733353
AGL	hsa-miR-5094	0.890197		ZNF566	hsa-miR-211-3p	0.733259
AGL	hsa-miR-548ar-3p	0.889015		ZNF566	hsa-miR-2117	0.732271
AGL	hsa-miR-148a-5p	0.887667		ZNF566	hsa-miR-340-5p	0.731061
AGL	hsa-miR-548d-3p	0.887084		ZNF566	hsa-miR-944	0.730268
AGL	hsa-miR-590-3p	0.883393		ZNF566	hsa-miR-1252-5p	0.728795
AGL	hsa-miR-1256	0.88191		ZNF566	hsa-miR-627-3p	0.728552
AGL	hsa-miR-3125	0.873865		ZNF566	hsa-miR-103a-3p	0.726683
AGL	hsa-miR-5696	0.873446		ZNF566	hsa-miR-107	0.726617
AGL	hsa-miR-548a-3p	0.872926		ZNF566	hsa-miR-6831-3p	0.725034
AGL	hsa-miR-361-5p	0.867777		ZNF566	hsa-miR-409-3p	0.725016
AGL	hsa-miR-3910	0.866655		ZNF566	hsa-miR-3591-3p	0.724939
AGL	hsa-miR-4724-5p	0.866614		ZNF566	hsa-miR-5703	0.724777
AGL	hsa-miR-16-2-3p	0.866467		ZNF566	hsa-miR-146a-3p	0.724647
AGL	hsa-miR-548az-3p	0.863791		ZNF566	hsa-miR-513a-5p	0.724576
AGL	hsa-miR-8084	0.860198		ZNF566	hsa-miR-6504-3p	0.723879
AGL	hsa-miR-5583-5p	0.857742		ZNF566	hsa-miR-30a-5p	0.720278
AGL	hsa-miR-627-3p	0.854821		ZNF566	hsa-miR-429	0.719797
AGL	hsa-miR-510-3p	0.853224		ZNF566	hsa-miR-194-5p	0.718727
AGL	hsa-miR-548ap-3p	0.851343		ZNF566	hsa-miR-5681a	0.718458
AGL	hsa-miR-6508-5p	0.845797		ZNF566	hsa-miR-6513-5p	0.717314
AGL	hsa-miR-3658	0.844295		ZNF566	hsa-miR-6785-5p	0.716377
AGL	hsa-miR-548e-3p	0.844198		ZNF566	hsa-miR-335-3p	0.716076
AGL	hsa-miR-33a-3p	0.843501		ZNF566	hsa-miR-5584-5p	0.715378
AGL	hsa-miR-4760-3p	0.842894		ZNF566	hsa-miR-4803	0.715116
AGL	hsa-miR-3074-3p	0.839807		ZNF566	hsa-miR-548u	0.712381
AGL	hsa-miR-338-5p	0.839596		ZNF566	hsa-miR-376c-3p	0.711956
AGL	hsa-miR-942-5p	0.831993		ZNF566	hsa-miR-301a-5p	0.711259
AGL	hsa-miR-302a-5p	0.826695		ZNF566	hsa-miR-23c	0.710434
AGL	hsa-miR-6759-3p	0.825142		ZNF566	hsa-miR-2052	0.71009
AGL	hsa-miR-29b-1-5p	0.824966		ZNF566	hsa-miR-4698	0.707716
AGL	hsa-miR-513a-3p	0.821706		ZNF566	hsa-miR-23a-3p	0.707039
AGL	hsa-miR-513c-3p	0.821706		ZNF566	hsa-miR-5688	0.706579
AGL	hsa-miR-7856-5p	0.819824		ZNF566	hsa-miR-30d-5p	0.706456
AGL	hsa-miR-548aj-3p	0.818435		ZNF566	hsa-miR-30e-5p	0.705439
AGL	hsa-miR-548x-3p	0.818187		ZNF566	hsa-miR-23b-3p	0.705215
AGL	hsa-miR-559	0.816172		ZNF566	hsa-miR-6861-5p	0.704122
AGL	hsa-miR-410-3p	0.815168		ZNF566	hsa-miR-629-3p	0.702732
AGL	hsa-miR-6841-3p	0.815021		ZNF566	hsa-miR-4735-3p	0.701851
AGL	hsa-miR-130a-5p	0.814353
AGL	hsa-miR-374c-5p	0.812943
AGL	hsa-miR-3606-5p	0.811297
AGL	hsa-miR-1279	0.80876
AGL	hsa-miR-548aa	0.805966
AGL	hsa-miR-548t-3p	0.805966
AGL	hsa-miR-4477a	0.805382
AGL	hsa-miR-3129-3p	0.805273
AGL	hsa-miR-4482-3p	0.805148
AGL	hsa-miR-7844-5p	0.803861
AGL	hsa-miR-200c-3p	0.803819
AGL	hsa-miR-4778-5p	0.802258
AGL	hsa-miR-6801-5p	0.800538
AGL	hsa-miR-144-3p	0.798591
AGL	hsa-miR-488-3p	0.797786
AGL	hsa-miR-1246	0.795085
AGL	hsa-miR-6820-3p	0.794083
AGL	hsa-miR-4282	0.793557
AGL	hsa-miR-2681-3p	0.793538
AGL	hsa-miR-4735-5p	0.792608
AGL	hsa-let-7c-3p	0.792496
AGL	hsa-miR-200b-3p	0.79226
AGL	hsa-miR-548ac	0.791983
AGL	hsa-miR-195-3p	0.790503
AGL	hsa-miR-645	0.787493
AGL	hsa-miR-653-5p	0.785736
AGL	hsa-miR-5692a	0.785294
AGL	hsa-miR-758-3p	0.784065
AGL	hsa-miR-8485	0.782307
AGL	hsa-miR-4677-5p	0.781113
AGL	hsa-miR-889-3p	0.780709
AGL	hsa-miR-548z	0.78006
AGL	hsa-miR-548h-3p	0.78006
AGL	hsa-miR-1255b-2-3p	0.778817
AGL	hsa-miR-302c-5p	0.778286
AGL	hsa-miR-655-3p	0.776105
AGL	hsa-miR-3148	0.775758
AGL	hsa-miR-3200-3p	0.773385
AGL	hsa-miR-101-3p	0.7724
AGL	hsa-miR-2115-3p	0.772083
AGL	hsa-miR-6773-3p	0.772057
AGL	hsa-miR-548o-3p	0.769001
AGL	hsa-miR-5587-5p	0.766516
AGL	hsa-miR-190a-3p	0.766425
AGL	hsa-miR-3167	0.764524
AGL	hsa-miR-429	0.764292
AGL	hsa-miR-203b-5p	0.763352
AGL	hsa-miR-3662	0.762609
AGL	hsa-miR-4766-3p	0.761666
AGL	hsa-miR-550b-3p	0.760784
AGL	hsa-miR-124-3p	0.760321
AGL	hsa-miR-3606-3p	0.759188
AGL	hsa-miR-425-5p	0.758368
AGL	hsa-miR-4694-3p	0.757082
AGL	hsa-miR-5007-3p	0.756774
AGL	hsa-miR-4703-5p	0.751103
AGL	hsa-miR-1323	0.750402
AGL	hsa-miR-1298-5p	0.749481
AGL	hsa-miR-1276	0.747144
AGL	hsa-miR-570-3p	0.747002
AGL	hsa-miR-2053	0.746928
AGL	hsa-miR-5093	0.746735
AGL	hsa-miR-4693-5p	0.746252
AGL	hsa-miR-548av-3p	0.742346
AGL	hsa-miR-96-3p	0.741652
AGL	hsa-miR-1290	0.740131
AGL	hsa-miR-371a-5p	0.738497
AGL	hsa-miR-3120-3p	0.734252
AGL	hsa-miR-578	0.73404
AGL	hsa-miR-506-3p	0.73402
AGL	hsa-miR-302d-5p	0.731455
AGL	hsa-miR-129-5p	0.730757
AGL	hsa-miR-6739-5p	0.730299
AGL	hsa-miR-4699-3p	0.729003
AGL	hsa-miR-606	0.72734
AGL	hsa-miR-6507-5p	0.72683
AGL	hsa-miR-218-2-3p	0.726808
AGL	hsa-miR-4778-3p	0.724605
AGL	hsa-miR-6768-5p	0.723696
AGL	hsa-miR-454-3p	0.722576
AGL	hsa-miR-532-5p	0.721769
AGL	hsa-miR-4635	0.721364
AGL	hsa-miR-5692b	0.721298
AGL	hsa-miR-4528	0.720533
AGL	hsa-miR-1305	0.716858
AGL	hsa-miR-5692c	0.716678
AGL	hsa-miR-551b-5p	0.716508
AGL	hsa-miR-545-5p	0.715934
AGL	hsa-miR-150-5p	0.712537
AGL	hsa-miR-548ap-5p	0.711829
AGL	hsa-miR-548ar-5p	0.71052
AGL	hsa-miR-200a-5p	0.709478
AGL	hsa-miR-552-5p	0.708819
AGL	hsa-miR-33a-5p	0.708811
AGL	hsa-miR-3137	0.708015
AGL	hsa-miR-607	0.705977
AGL	hsa-miR-8065	0.703595
AGL	hsa-miR-302b-5p	0.703593
AGL	hsa-miR-4803	0.703331
AGL	hsa-miR-6792-3p	0.701923
AGL	hsa-miR-4744	0.700069
AKT3	hsa-miR-15a-5p	0.999862
AKT3	hsa-miR-195-5p	0.999855
AKT3	hsa-miR-15b-5p	0.999827
AKT3	hsa-miR-16-5p	0.999794
AKT3	hsa-miR-4524b-5p	0.997628
AKT3	hsa-miR-8084	0.996488
AKT3	hsa-miR-4524a-5p	0.996455
AKT3	hsa-miR-424-5p	0.99497
AKT3	hsa-miR-1252-5p	0.987619
AKT3	hsa-miR-454-5p	0.986768
AKT3	hsa-miR-4645-3p	0.984824
AKT3	hsa-miR-497-5p	0.983684
AKT3	hsa-miR-6838-5p	0.982725
AKT3	hsa-miR-3614-3p	0.98165
AKT3	hsa-miR-3120-5p	0.977658
AKT3	hsa-miR-6720-5p	0.977583
AKT3	hsa-miR-769-5p	0.976646
AKT3	hsa-miR-210-5p	0.976047
AKT3	hsa-miR-3148	0.975842
AKT3	hsa-miR-548x-3p	0.973658
AKT3	hsa-miR-548aj-3p	0.973361
AKT3	hsa-miR-6512-3p	0.972798
AKT3	hsa-miR-3618	0.97185
AKT3	hsa-miR-548c-3p	0.965068
AKT3	hsa-miR-4280	0.964581
AKT3	hsa-miR-520f-3p	0.963088
AKT3	hsa-miR-101-3p	0.962672
AKT3	hsa-miR-6804-5p	0.960634
AKT3	hsa-miR-651-3p	0.958998
AKT3	hsa-miR-5680	0.958209
AKT3	hsa-miR-503-5p	0.95812
AKT3	hsa-miR-190a-3p	0.956497
AKT3	hsa-miR-6810-3p	0.955481
AKT3	hsa-miR-7162-5p	0.955071
AKT3	hsa-miR-4524b-3p	0.95318
AKT3	hsa-miR-8063	0.952034
AKT3	hsa-miR-3133	0.951332
AKT3	hsa-miR-541-3p	0.950472
AKT3	hsa-miR-6876-3p	0.95034
AKT3	hsa-miR-4668-3p	0.946575
AKT3	hsa-miR-1321	0.944276
AKT3	hsa-miR-320e	0.940695
AKT3	hsa-miR-548ah-3p	0.938365
AKT3	hsa-miR-6883-3p	0.936694
AKT3	hsa-miR-5011-5p	0.936565
AKT3	hsa-miR-548am-3p	0.936086
AKT3	hsa-miR-626	0.934165
AKT3	hsa-miR-665	0.932911
AKT3	hsa-miR-4719	0.931921
AKT3	hsa-miR-548j-3p	0.93072
AKT3	hsa-miR-548aq-3p	0.929083
AKT3	hsa-miR-6736-3p	0.927787
AKT3	hsa-miR-516b-3p	0.926738
AKT3	hsa-miR-516a-3p	0.926738
AKT3	hsa-miR-7854-3p	0.925401
AKT3	hsa-let-7g-3p	0.924261
AKT3	hsa-let-7a-2-3p	0.924081
AKT3	hsa-miR-654-5p	0.924063
AKT3	hsa-miR-548ae-3p	0.923352
AKT3	hsa-miR-3177-5p	0.922994
AKT3	hsa-miR-212-3p	0.920027
AKT3	hsa-let-7c-3p	0.919358
AKT3	hsa-miR-4725-5p	0.917708
AKT3	hsa-miR-4498	0.917613
AKT3	hsa-miR-132-3p	0.913246
AKT3	hsa-miR-633	0.912772
AKT3	hsa-miR-219b-5p	0.912454
AKT3	hsa-miR-548d-3p	0.912223
AKT3	hsa-miR-32-3p	0.910666
AKT3	hsa-miR-329-5p	0.909084
AKT3	hsa-miR-548bb-3p	0.908654
AKT3	hsa-miR-548e-3p	0.907014
AKT3	hsa-miR-4662b	0.906015
AKT3	hsa-miR-548az-3p	0.90254
AKT3	hsa-miR-6867-5p	0.901575
AKT3	hsa-miR-429	0.901195
AKT3	hsa-miR-487a-3p	0.900785
AKT3	hsa-miR-504-5p	0.899686
AKT3	hsa-miR-4680-3p	0.897647
AKT3	hsa-miR-6759-5p	0.897593
AKT3	hsa-miR-513b-3p	0.896505
AKT3	hsa-miR-548z	0.89613
AKT3	hsa-miR-548h-3p	0.89613
AKT3	hsa-miR-181a-5p	0.895543
AKT3	hsa-miR-122-5p	0.894712
AKT3	hsa-miR-548ac	0.894698
AKT3	hsa-miR-4696	0.894145
AKT3	hsa-miR-3157-5p	0.893191
AKT3	hsa-miR-4691-3p	0.891986
AKT3	hsa-miR-3200-5p	0.891417
AKT3	hsa-miR-30e-3p	0.890163
AKT3	hsa-miR-4521	0.889409
AKT3	hsa-miR-4499	0.887652
AKT3	hsa-miR-30a-3p	0.886811
AKT3	hsa-miR-3682-5p	0.88603
AKT3	hsa-miR-4756-5p	0.88559
AKT3	hsa-miR-181c-5p	0.883405
AKT3	hsa-miR-3613-3p	0.88327
AKT3	hsa-miR-8080	0.880972
AKT3	hsa-miR-22-3p	0.880912
AKT3	hsa-miR-153-5p	0.880332
AKT3	hsa-miR-382-3p	0.878416
AKT3	hsa-miR-340-5p	0.877906
AKT3	hsa-miR-5093	0.877492
AKT3	hsa-miR-96-3p	0.875164
AKT3	hsa-miR-30d-3p	0.873554
AKT3	hsa-miR-212-5p	0.871684
AKT3	hsa-miR-936	0.87018
AKT3	hsa-miR-4691-5p	0.868487
AKT3	hsa-miR-4429	0.867731
AKT3	hsa-miR-4275	0.867443
AKT3	hsa-miR-200b-3p	0.866378
AKT3	hsa-miR-6801-3p	0.863651
AKT3	hsa-miR-154-3p	0.863402
AKT3	hsa-miR-4733-3p	0.861729
AKT3	hsa-miR-200c-3p	0.860468
AKT3	hsa-miR-6837-3p	0.859692
AKT3	hsa-miR-320c	0.856658
AKT3	hsa-miR-199a-3p	0.856317
AKT3	hsa-miR-199b-3p	0.856317
AKT3	hsa-miR-320a	0.855251
AKT3	hsa-miR-320d	0.854867
AKT3	hsa-miR-107	0.85388
AKT3	hsa-miR-103a-3p	0.853878
AKT3	hsa-miR-320b	0.853771
AKT3	hsa-miR-4666a-3p	0.851605
AKT3	hsa-miR-4427	0.851573
AKT3	hsa-miR-4441	0.851036
AKT3	hsa-miR-362-5p	0.850269
AKT3	hsa-miR-4778-3p	0.847783
AKT3	hsa-miR-6124	0.847266
AKT3	hsa-miR-4709-5p	0.846773
AKT3	hsa-miR-4698	0.846207
AKT3	hsa-miR-629-5p	0.843575
AKT3	hsa-miR-6508-5p	0.843261
AKT3	hsa-miR-500b-5p	0.84289
AKT3	hsa-miR-4503	0.841739
AKT3	hsa-miR-1265	0.841291
AKT3	hsa-miR-223-5p	0.839567
AKT3	hsa-miR-144-3p	0.838886
AKT3	hsa-miR-6754-5p	0.835868
AKT3	hsa-miR-335-3p	0.832604
AKT3	hsa-miR-6134	0.832237
AKT3	hsa-miR-1250-3p	0.830147
AKT3	hsa-miR-548v	0.830094
AKT3	hsa-miR-151a-3p	0.829942
AKT3	hsa-miR-6833-3p	0.829621
AKT3	hsa-miR-139-5p	0.829442
AKT3	hsa-miR-451b	0.829211
AKT3	hsa-miR-6733-3p	0.828939
AKT3	hsa-miR-561-3p	0.828377
AKT3	hsa-miR-2054	0.827838
AKT3	hsa-miR-6793-5p	0.825178
AKT3	hsa-miR-636	0.825068
AKT3	hsa-miR-4309	0.823594
AKT3	hsa-miR-3974	0.822091
AKT3	hsa-miR-17-3p	0.820835
AKT3	hsa-miR-15b-3p	0.819702
AKT3	hsa-miR-4437	0.819328
AKT3	hsa-miR-4251	0.819218
AKT3	hsa-miR-1185-2-3p	0.816066
AKT3	hsa-miR-1185-1-3p	0.816066
AKT3	hsa-miR-4426	0.815239
AKT3	hsa-miR-448	0.81397
AKT3	hsa-miR-4768-5p	0.813342
AKT3	hsa-miR-4469	0.813336
AKT3	hsa-miR-3173-3p	0.81264
AKT3	hsa-miR-5001-5p	0.812133
AKT3	hsa-miR-4748	0.811386
AKT3	hsa-miR-6748-5p	0.811082
AKT3	hsa-miR-4302	0.807357
AKT3	hsa-miR-6792-3p	0.806786
AKT3	hsa-miR-539-5p	0.806238
AKT3	hsa-miR-4496	0.806201
AKT3	hsa-miR-3914	0.805713
AKT3	hsa-miR-6514-3p	0.80505
AKT3	hsa-miR-29a-3p	0.800947
AKT3	hsa-miR-6847-3p	0.800763
AKT3	hsa-miR-7161-3p	0.800005
AKT3	hsa-miR-4450	0.798296
AKT3	hsa-miR-4272	0.79823
AKT3	hsa-miR-4430	0.79778
AKT3	hsa-miR-548at-5p	0.79666
AKT3	hsa-miR-147a	0.795935
AKT3	hsa-miR-4713-5p	0.795483
AKT3	hsa-miR-548f-3p	0.795448
AKT3	hsa-miR-1468-3p	0.795427
AKT3	hsa-miR-646	0.794548
AKT3	hsa-miR-1277-5p	0.793992
AKT3	hsa-miR-526b-3p	0.793354
AKT3	hsa-miR-29c-3p	0.792879
AKT3	hsa-miR-29b-3p	0.791971
AKT3	hsa-miR-4288	0.791561
AKT3	hsa-miR-4310	0.79034
AKT3	hsa-miR-4786-5p	0.788819
AKT3	hsa-miR-181d-5p	0.787832
AKT3	hsa-miR-495-5p	0.787502
AKT3	hsa-miR-4417	0.786295
AKT3	hsa-miR-4510	0.786261
AKT3	hsa-miR-4511	0.785811
AKT3	hsa-miR-3658	0.783401
AKT3	hsa-miR-6853-3p	0.783395
AKT3	hsa-miR-4515	0.782841
AKT3	hsa-miR-4459	0.782346
AKT3	hsa-miR-4257	0.78212
AKT3	hsa-miR-4659b-3p	0.780826
AKT3	hsa-miR-493-5p	0.77985
AKT3	hsa-miR-6762-3p	0.779702
AKT3	hsa-miR-6866-5p	0.779109
AKT3	hsa-miR-181b-5p	0.77876
AKT3	hsa-miR-188-5p	0.778484
AKT3	hsa-miR-4659a-3p	0.778068
AKT3	hsa-miR-4273	0.775668
AKT3	hsa-miR-6746-5p	0.775595
AKT3	hsa-miR-331-3p	0.775577
AKT3	hsa-miR-3646	0.774981
AKT3	hsa-miR-4753-3p	0.774879
AKT3	hsa-miR-5589-3p	0.774096
AKT3	hsa-miR-5007-3p	0.773518
AKT3	hsa-miR-155-5p	0.772576
AKT3	hsa-miR-576-3p	0.772224
AKT3	hsa-miR-5584-5p	0.771621
AKT3	hsa-miR-519a-3p	0.770838
AKT3	hsa-miR-6891-5p	0.770279
AKT3	hsa-miR-6133	0.770129
AKT3	hsa-miR-6505-3p	0.769681
AKT3	hsa-miR-501-5p	0.769166
AKT3	hsa-miR-3156-5p	0.768683
AKT3	hsa-miR-3689d	0.767971
AKT3	hsa-miR-548g-5p	0.766431
AKT3	hsa-miR-548x-5p	0.766431
AKT3	hsa-miR-548aj-5p	0.766431
AKT3	hsa-miR-376a-3p	0.766394
AKT3	hsa-miR-574-5p	0.766386
AKT3	hsa-miR-502-5p	0.766316
AKT3	hsa-miR-6816-3p	0.766241
AKT3	hsa-miR-3689f	0.765252
AKT3	hsa-miR-4458	0.764726
AKT3	hsa-miR-376b-3p	0.764655
AKT3	hsa-miR-3620-5p	0.764506
AKT3	hsa-miR-527	0.763559
AKT3	hsa-miR-518a-5p	0.763559
AKT3	hsa-miR-3927-5p	0.763041
AKT3	hsa-miR-5696	0.761088
AKT3	hsa-miR-5196-3p	0.759923
AKT3	hsa-miR-4262	0.759772
AKT3	hsa-miR-4768-3p	0.759474
AKT3	hsa-miR-655-3p	0.759061
AKT3	hsa-miR-5703	0.757856
AKT3	hsa-miR-3689a-5p	0.756179
AKT3	hsa-miR-3689b-5p	0.756179
AKT3	hsa-miR-3689e	0.756179
AKT3	hsa-miR-6752-3p	0.755893
AKT3	hsa-miR-6733-5p	0.75526
AKT3	hsa-miR-5682	0.753454
AKT3	hsa-miR-4434	0.75213
AKT3	hsa-miR-4421	0.752108
AKT3	hsa-miR-5006-5p	0.751482
AKT3	hsa-miR-519d-3p	0.750382
AKT3	hsa-miR-6842-3p	0.749972
AKT3	hsa-miR-4303	0.749484
AKT3	hsa-miR-374c-5p	0.74944
AKT3	hsa-miR-6131	0.748862
AKT3	hsa-miR-105-5p	0.74787
AKT3	hsa-miR-6739-5p	0.747626
AKT3	hsa-miR-31-3p	0.74737
AKT3	hsa-miR-6857-3p	0.746276
AKT3	hsa-miR-3135b	0.746117
AKT3	hsa-miR-214-5p	0.745972
AKT3	hsa-miR-5590-3p	0.745843
AKT3	hsa-miR-629-3p	0.744534
AKT3	hsa-miR-4276	0.744505
AKT3	hsa-miR-606	0.744059
AKT3	hsa-miR-8067	0.743901
AKT3	hsa-miR-548f-5p	0.743061
AKT3	hsa-miR-4446-5p	0.742175
AKT3	hsa-miR-518c-5p	0.741238
AKT3	hsa-miR-1537-5p	0.739383
AKT3	hsa-miR-4482-3p	0.738836
AKT3	hsa-miR-7156-5p	0.738276
AKT3	hsa-miR-7855-5p	0.738181
AKT3	hsa-miR-6130	0.738161
AKT3	hsa-miR-1910-5p	0.736639
AKT3	hsa-miR-5571-5p	0.736485
AKT3	hsa-miR-4464	0.736186
AKT3	hsa-miR-5692a	0.735676
AKT3	hsa-miR-7154-5p	0.734934
AKT3	hsa-miR-4668-5p	0.734643
AKT3	hsa-miR-539-3p	0.734507
AKT3	hsa-miR-559	0.73401
AKT3	hsa-miR-519c-3p	0.733459
AKT3	hsa-miR-548b-3p	0.733113
AKT3	hsa-miR-6515-3p	0.733015
AKT3	hsa-miR-519b-3p	0.732822
AKT3	hsa-miR-934	0.730393
AKT3	hsa-miR-545-5p	0.729867
AKT3	hsa-miR-938	0.728988
AKT3	hsa-miR-450b-5p	0.728983
AKT3	hsa-miR-4694-3p	0.728882
AKT3	hsa-miR-330-3p	0.72763
AKT3	hsa-miR-4739	0.727145
AKT3	hsa-miR-4709-3p	0.726832
AKT3	hsa-miR-4677-5p	0.726461
AKT3	hsa-miR-4755-5p	0.72592
AKT3	hsa-miR-3121-3p	0.723764
AKT3	hsa-miR-494-3p	0.723033
AKT3	hsa-miR-124-5p	0.722723
AKT3	hsa-miR-150-5p	0.722721
AKT3	hsa-miR-7844-5p	0.722535
AKT3	hsa-miR-93-5p	0.722177
AKT3	hsa-miR-6734-5p	0.72193
AKT3	hsa-miR-4282	0.721394
AKT3	hsa-miR-5003-3p	0.719815
AKT3	hsa-miR-6834-5p	0.719526
AKT3	hsa-miR-20b-5p	0.719471
AKT3	hsa-miR-4255	0.719464
AKT3	hsa-miR-595	0.717475
AKT3	hsa-miR-302a-5p	0.716669
AKT3	hsa-miR-17-5p	0.715973
AKT3	hsa-miR-500a-5p	0.715471
AKT3	hsa-miR-6730-5p	0.714829
AKT3	hsa-miR-7702	0.714639
AKT3	hsa-miR-548e-5p	0.714492
AKT3	hsa-miR-1288-5p	0.714489
AKT3	hsa-miR-1183	0.713898
AKT3	hsa-miR-1303	0.713592
AKT3	hsa-miR-548a-3p	0.710788
AKT3	hsa-miR-4766-5p	0.71007
AKT3	hsa-miR-6809-3p	0.709978
AKT3	hsa-miR-5006-3p	0.709665
AKT3	hsa-miR-488-3p	0.709034
AKT3	hsa-miR-6507-3p	0.708044
AKT3	hsa-miR-495-3p	0.707865
AKT3	hsa-miR-1305	0.707667
AKT3	hsa-miR-205-3p	0.707318
AKT3	hsa-miR-1245b-3p	0.707292
AKT3	hsa-miR-6876-5p	0.70682
AKT3	hsa-miR-3692-3p	0.706363
AKT3	hsa-miR-632	0.706142
AKT3	hsa-miR-6839-3p	0.705889
AKT3	hsa-miR-6835-3p	0.70496
AKT3	hsa-miR-335-5p	0.704819
AKT3	hsa-miR-6797-3p	0.704806
AKT3	hsa-miR-1911-3p	0.704242
AKT3	hsa-miR-4647	0.703235
AKT3	hsa-miR-153-3p	0.702743
AKT3	hsa-miR-520g-3p	0.702302
AKT3	hsa-miR-4804-3p	0.702087
AKT3	hsa-miR-548p	0.70109
AKT3	hsa-miR-647	0.701075
AKT3	hsa-miR-298	0.700658
AKT3	hsa-miR-4473	0.700334
ALDH18A1	hsa-miR-4271	0.980293
ALDH18A1	hsa-miR-4725-3p	0.962979
ALDH18A1	hsa-miR-498	0.960514
ALDH18A1	hsa-miR-6780b-5p	0.951649
ALDH18A1	hsa-miR-3164	0.944196
ALDH18A1	hsa-miR-4716-3p	0.925146
ALDH18A1	hsa-miR-5692a	0.924562
ALDH18A1	hsa-miR-539-3p	0.919426
ALDH18A1	hsa-miR-2110	0.907506
ALDH18A1	hsa-miR-373-5p	0.893067
ALDH18A1	hsa-miR-548l	0.87833
ALDH18A1	hsa-miR-6820-3p	0.865417
ALDH18A1	hsa-miR-513c-3p	0.854686
ALDH18A1	hsa-miR-513a-3p	0.854661
ALDH18A1	hsa-miR-3606-3p	0.848733
ALDH18A1	hsa-miR-758-3p	0.845745
ALDH18A1	hsa-miR-371b-5p	0.830705
ALDH18A1	hsa-miR-500a-5p	0.823633
ALDH18A1	hsa-miR-625-5p	0.818995
ALDH18A1	hsa-miR-4775	0.818316
ALDH18A1	hsa-miR-4760-3p	0.811774
ALDH18A1	hsa-miR-548j-3p	0.808649
ALDH18A1	hsa-miR-765	0.806534
ALDH18A1	hsa-miR-548aq-3p	0.804718
ALDH18A1	hsa-miR-4282	0.80254
ALDH18A1	hsa-miR-548ah-3p	0.800811
ALDH18A1	hsa-miR-548am-3p	0.800391
ALDH18A1	hsa-miR-1200	0.798672
ALDH18A1	hsa-miR-548ae-3p	0.797827
ALDH18A1	hsa-miR-302d-5p	0.797501
ALDH18A1	hsa-miR-302b-5p	0.797066
ALDH18A1	hsa-miR-892b	0.771628
ALDH18A1	hsa-miR-6515-5p	0.769673
ALDH18A1	hsa-miR-5582-3p	0.755381
ALDH18A1	hsa-miR-4443	0.755275
ALDH18A1	hsa-miR-616-5p	0.752096
ALDH18A1	hsa-miR-766-5p	0.73912
ALDH18A1	hsa-miR-3163	0.732887
ALDH18A1	hsa-miR-3613-3p	0.727784
ALDH18A1	hsa-miR-500a-3p	0.725393
ALDH18A1	hsa-miR-548c-3p	0.722272
ALDH18A1	hsa-miR-6810-5p	0.721544
ALDH18A1	hsa-miR-5009-5p	0.719196
ALDH18A1	hsa-miR-548x-3p	0.709086
ALDH18A1	hsa-miR-548aj-3p	0.707331
ALDH18A1	hsa-miR-548z	0.707139
ALDH18A1	hsa-miR-548h-3p	0.707139
ALDH18A1	hsa-miR-4514	0.707003
ALDH18A1	hsa-miR-3974	0.704392
ALDH18A1	hsa-miR-485-3p	0.702282
ALDH18A1	hsa-miR-7112-3p	0.701722
ALDH18A1	hsa-miR-3148	0.701622
ANAPC7	hsa-miR-6513-5p	0.989943
ANAPC7	hsa-miR-484	0.979793
ANAPC7	hsa-miR-6516-5p	0.957902
ANAPC7	hsa-miR-4303	0.953858
ANAPC7	hsa-miR-651-5p	0.940667
ANAPC7	hsa-miR-3155a	0.927723
ANAPC7	hsa-miR-3155b	0.926973
ANAPC7	hsa-miR-489-3p	0.920836
ANAPC7	hsa-miR-124-3p	0.894491
ANAPC7	hsa-miR-506-3p	0.88627
ANAPC7	hsa-miR-3128	0.881233
ANAPC7	hsa-miR-887-5p	0.874489
ANAPC7	hsa-miR-4518	0.869998
ANAPC7	hsa-miR-4328	0.841303
ANAPC7	hsa-miR-1245b-3p	0.829914
ANAPC7	hsa-miR-101-5p	0.826502
ANAPC7	hsa-miR-4728-3p	0.821167
ANAPC7	hsa-miR-6731-3p	0.80722
ANAPC7	hsa-miR-4690-5p	0.801363
ANAPC7	hsa-miR-3190-5p	0.798324
ANAPC7	hsa-let-7c-3p	0.797399
ANAPC7	hsa-miR-4641	0.794495
ANAPC7	hsa-miR-582-5p	0.781335
ANAPC7	hsa-miR-3913-5p	0.780809
ANAPC7	hsa-miR-544a	0.780319
ANAPC7	hsa-miR-6868-3p	0.777349
ANAPC7	hsa-miR-361-5p	0.776526
ANAPC7	hsa-miR-1301-3p	0.776018
ANAPC7	hsa-miR-4762-3p	0.775527
ANAPC7	hsa-miR-6780a-5p	0.773697
ANAPC7	hsa-miR-374a-3p	0.772358
ANAPC7	hsa-miR-6840-3p	0.77179
ANAPC7	hsa-miR-6728-5p	0.768351
ANAPC7	hsa-miR-129-5p	0.767344
ANAPC7	hsa-miR-5680	0.760657
ANAPC7	hsa-miR-6828-5p	0.754125
ANAPC7	hsa-miR-6715a-3p	0.751922
ANAPC7	hsa-miR-4642	0.751189
ANAPC7	hsa-miR-510-5p	0.749916
ANAPC7	hsa-miR-5047	0.74777
ANAPC7	hsa-miR-450b-3p	0.745074
ANAPC7	hsa-miR-3913-3p	0.743803
ANAPC7	hsa-miR-3065-3p	0.737633
ANAPC7	hsa-miR-3158-3p	0.734582
ANAPC7	hsa-miR-3922-3p	0.732743
ANAPC7	hsa-miR-6760-3p	0.732725
ANAPC7	hsa-miR-205-5p	0.725522
ANAPC7	hsa-miR-1237-3p	0.723189
ANAPC7	hsa-miR-7-5p	0.719142
ANAPC7	hsa-miR-4802-3p	0.716457
ANAPC7	hsa-miR-141-3p	0.711297
ANAPC7	hsa-miR-548k	0.711069
ANAPC7	hsa-miR-6769b-5p	0.707915
ANAPC7	hsa-miR-5699-5p	0.704366
ANAPC7	hsa-miR-5089-5p	0.703929
ANAPC7	hsa-miR-181d-5p	0.702735
ANAPC7	hsa-miR-181b-5p	0.702416
ANAPC7	hsa-miR-6510-5p	0.700189
ANKRD46	hsa-miR-495-3p	0.978152
ANKRD46	hsa-miR-548c-3p	0.96002
ANKRD46	hsa-miR-5688	0.955091
ANKRD46	hsa-miR-3613-3p	0.949419
ANKRD46	hsa-miR-1287-5p	0.933502
ANKRD46	hsa-miR-9-3p	0.930168
ANKRD46	hsa-miR-524-5p	0.927339
ANKRD46	hsa-miR-6512-5p	0.927294
ANKRD46	hsa-miR-3159	0.924239
ANKRD46	hsa-miR-7705	0.923453
ANKRD46	hsa-miR-4251	0.919368
ANKRD46	hsa-miR-548j-3p	0.917857
ANKRD46	hsa-miR-3919	0.917717
ANKRD46	hsa-miR-520d-5p	0.916431
ANKRD46	hsa-miR-548am-3p	0.916149
ANKRD46	hsa-miR-548ah-3p	0.913991
ANKRD46	hsa-miR-8084	0.911918
ANKRD46	hsa-miR-548aq-3p	0.911631
ANKRD46	hsa-miR-548ae-3p	0.910328
ANKRD46	hsa-miR-3914	0.908402
ANKRD46	hsa-miR-3680-3p	0.900601
ANKRD46	hsa-miR-7-1-3p	0.899055
ANKRD46	hsa-miR-142-3p	0.898971
ANKRD46	hsa-miR-5589-3p	0.898566
ANKRD46	hsa-miR-541-5p	0.896638
ANKRD46	hsa-miR-7-2-3p	0.890979
ANKRD46	hsa-miR-448	0.883812
ANKRD46	hsa-miR-510-5p	0.878207
ANKRD46	hsa-miR-378a-5p	0.876996
ANKRD46	hsa-miR-2115-3p	0.87656
ANKRD46	hsa-miR-3123	0.875644
ANKRD46	hsa-miR-3925-5p	0.869604
ANKRD46	hsa-miR-4760-5p	0.868909
ANKRD46	hsa-miR-607	0.86604
ANKRD46	hsa-miR-4729	0.859961
ANKRD46	hsa-miR-5584-3p	0.85967
ANKRD46	hsa-miR-548ac	0.857958
ANKRD46	hsa-miR-548z	0.851629
ANKRD46	hsa-miR-548h-3p	0.851629
ANKRD46	hsa-miR-5702	0.849551
ANKRD46	hsa-miR-6892-5p	0.846052
ANKRD46	hsa-miR-6856-5p	0.83763
ANKRD46	hsa-miR-548e-5p	0.835279
ANKRD46	hsa-miR-548g-5p	0.833239
ANKRD46	hsa-miR-548x-5p	0.833239
ANKRD46	hsa-miR-548aj-5p	0.833239
ANKRD46	hsa-miR-8057	0.832975
ANKRD46	hsa-miR-5692a	0.826495
ANKRD46	hsa-miR-548f-5p	0.825579
ANKRD46	hsa-miR-3662	0.822875
ANKRD46	hsa-miR-548aw	0.822159
ANKRD46	hsa-miR-507	0.818099
ANKRD46	hsa-miR-2052	0.809446
ANKRD46	hsa-miR-4699-3p	0.806609
ANKRD46	hsa-miR-4524b-5p	0.805977
ANKRD46	hsa-miR-15a-5p	0.801901
ANKRD46	hsa-miR-16-5p	0.801566
ANKRD46	hsa-miR-548d-5p	0.800699
ANKRD46	hsa-miR-4524a-5p	0.798056
ANKRD46	hsa-miR-378j	0.797916
ANKRD46	hsa-miR-4773	0.797187
ANKRD46	hsa-miR-548k	0.792248
ANKRD46	hsa-miR-1276	0.791132
ANKRD46	hsa-miR-6504-3p	0.789565
ANKRD46	hsa-miR-548f-3p	0.789445
ANKRD46	hsa-miR-548b-5p	0.7894
ANKRD46	hsa-miR-3614-3p	0.789094
ANKRD46	hsa-miR-7852-3p	0.785685
ANKRD46	hsa-miR-548bb-3p	0.785301
ANKRD46	hsa-miR-548as-5p	0.781167
ANKRD46	hsa-miR-548ab	0.780941
ANKRD46	hsa-miR-15b-5p	0.780317
ANKRD46	hsa-miR-21-5p	0.778995
ANKRD46	hsa-miR-548a-5p	0.778724
ANKRD46	hsa-miR-548aa	0.777761
ANKRD46	hsa-miR-548t-3p	0.777761
ANKRD46	hsa-miR-576-5p	0.777161
ANKRD46	hsa-miR-548h-5p	0.772841
ANKRD46	hsa-miR-4273	0.772827
ANKRD46	hsa-miR-1277-5p	0.771726
ANKRD46	hsa-miR-548d-3p	0.77154
ANKRD46	hsa-miR-548bb-5p	0.770459
ANKRD46	hsa-miR-548w	0.769547
ANKRD46	hsa-miR-6079	0.76892
ANKRD46	hsa-miR-548c-5p	0.767855
ANKRD46	hsa-miR-548o-5p	0.767855
ANKRD46	hsa-miR-548am-5p	0.767855
ANKRD46	hsa-miR-548au-5p	0.766915
ANKRD46	hsa-miR-548av-5p	0.761788
ANKRD46	hsa-miR-383-3p	0.761438
ANKRD46	hsa-miR-4703-5p	0.761138
ANKRD46	hsa-miR-195-5p	0.761065
ANKRD46	hsa-miR-330-3p	0.760812
ANKRD46	hsa-miR-548ap-3p	0.76048
ANKRD46	hsa-miR-548ak	0.760116
ANKRD46	hsa-miR-548ar-5p	0.758997
ANKRD46	hsa-miR-3133	0.75826
ANKRD46	hsa-miR-129-5p	0.758215
ANKRD46	hsa-miR-548i	0.757864
ANKRD46	hsa-miR-1468-3p	0.757809
ANKRD46	hsa-miR-4311	0.757644
ANKRD46	hsa-miR-551b-5p	0.757212
ANKRD46	hsa-miR-4275	0.756987
ANKRD46	hsa-miR-548y	0.756851
ANKRD46	hsa-miR-361-5p	0.756625
ANKRD46	hsa-miR-548e-3p	0.754678
ANKRD46	hsa-miR-6761-5p	0.75309
ANKRD46	hsa-miR-4432	0.752049
ANKRD46	hsa-miR-4786-3p	0.751199
ANKRD46	hsa-miR-548az-3p	0.749863
ANKRD46	hsa-miR-450b-5p	0.74879
ANKRD46	hsa-miR-548j-5p	0.748222
ANKRD46	hsa-miR-548az-5p	0.746947
ANKRD46	hsa-miR-548t-5p	0.746906
ANKRD46	hsa-miR-556-3p	0.746122
ANKRD46	hsa-miR-548ah-5p	0.74609
ANKRD46	hsa-miR-548ap-5p	0.745941
ANKRD46	hsa-miR-548n	0.745939
ANKRD46	hsa-miR-4735-5p	0.742907
ANKRD46	hsa-miR-410-3p	0.741604
ANKRD46	hsa-miR-501-3p	0.738304
ANKRD46	hsa-miR-4422	0.736679
ANKRD46	hsa-miR-451b	0.734017
ANKRD46	hsa-miR-502-3p	0.733465
ANKRD46	hsa-miR-105-5p	0.732553
ANKRD46	hsa-miR-892c-3p	0.732291
ANKRD46	hsa-miR-5590-3p	0.729261
ANKRD46	hsa-miR-548aq-5p	0.728415
ANKRD46	hsa-miR-452-5p	0.72677
ANKRD46	hsa-miR-141-5p	0.725595
ANKRD46	hsa-miR-34a-3p	0.724336
ANKRD46	hsa-miR-335-3p	0.723313
ANKRD46	hsa-miR-6838-5p	0.720778
ANKRD46	hsa-miR-5680	0.718591
ANKRD46	hsa-miR-6858-3p	0.716219
ANKRD46	hsa-miR-513a-5p	0.715897
ANKRD46	hsa-miR-548x-3p	0.713044
ANKRD46	hsa-miR-548aj-3p	0.713044
ANKRD46	hsa-miR-4458	0.711115
ANKRD46	hsa-miR-5571-5p	0.709197
ANKRD46	hsa-miR-4766-3p	0.709043
ANKRD46	hsa-miR-4257	0.708706
ANKRD46	hsa-miR-583	0.708601
ANKRD46	hsa-miR-548ar-3p	0.70849
ANKRD46	hsa-miR-3942-5p	0.708327
ANKRD46	hsa-miR-671-5p	0.706604
ANKRD46	hsa-miR-6758-5p	0.7048
ANKRD46	hsa-miR-6875-3p	0.704707
ANKRD46	hsa-miR-2117	0.700026
ANO6	hsa-miR-7856-5p	0.997021
ANO6	hsa-miR-3662	0.996442
ANO6	hsa-miR-3163	0.980211
ANO6	hsa-miR-224-3p	0.980186
ANO6	hsa-miR-6886-3p	0.978619
ANO6	hsa-miR-522-3p	0.97759
ANO6	hsa-miR-767-3p	0.970728
ANO6	hsa-miR-4738-3p	0.956324
ANO6	hsa-miR-4282	0.955201
ANO6	hsa-miR-513a-5p	0.951993
ANO6	hsa-miR-3184-5p	0.947569
ANO6	hsa-miR-548c-3p	0.946201
ANO6	hsa-miR-7159-5p	0.94463
ANO6	hsa-miR-423-5p	0.942087
ANO6	hsa-miR-608	0.941318
ANO6	hsa-miR-8062	0.93804
ANO6	hsa-miR-3143	0.935693
ANO6	hsa-miR-340-5p	0.93523
ANO6	hsa-miR-6859-3p	0.934212
ANO6	hsa-miR-944	0.933965
ANO6	hsa-miR-302c-5p	0.931551
ANO6	hsa-miR-1273f	0.931102
ANO6	hsa-miR-6773-5p	0.918583
ANO6	hsa-miR-6507-5p	0.917189
ANO6	hsa-miR-6834-5p	0.917172
ANO6	hsa-miR-5579-5p	0.916226
ANO6	hsa-miR-3126-5p	0.914804
ANO6	hsa-miR-361-5p	0.914595
ANO6	hsa-miR-7-5p	0.912169
ANO6	hsa-miR-6875-5p	0.903436
ANO6	hsa-miR-186-5p	0.901237
ANO6	hsa-miR-4318	0.898497
ANO6	hsa-miR-6833-3p	0.894215
ANO6	hsa-miR-627-3p	0.891752
ANO6	hsa-miR-3200-5p	0.890164
ANO6	hsa-miR-6130	0.88279
ANO6	hsa-miR-4709-3p	0.882555
ANO6	hsa-miR-4503	0.881824
ANO6	hsa-miR-3064-3p	0.875967
ANO6	hsa-miR-5692a	0.875207
ANO6	hsa-miR-543	0.872053
ANO6	hsa-miR-4649-3p	0.869823
ANO6	hsa-miR-4760-3p	0.869665
ANO6	hsa-miR-504-5p	0.869174
ANO6	hsa-miR-4682	0.868807
ANO6	hsa-miR-6127	0.86742
ANO6	hsa-miR-9500	0.867013
ANO6	hsa-miR-141-3p	0.866906
ANO6	hsa-miR-4477a	0.865366
ANO6	hsa-miR-3915	0.864954
ANO6	hsa-miR-200a-3p	0.864484
ANO6	hsa-miR-5680	0.86255
ANO6	hsa-miR-496	0.861365
ANO6	hsa-miR-4803	0.854772
ANO6	hsa-miR-4483	0.853519
ANO6	hsa-miR-6734-5p	0.849454
ANO6	hsa-miR-7162-3p	0.846343
ANO6	hsa-miR-6129	0.845667
ANO6	hsa-miR-548ah-5p	0.845387
ANO6	hsa-miR-138-1-3p	0.842553
ANO6	hsa-miR-1208	0.842389
ANO6	hsa-miR-564	0.8423
ANO6	hsa-miR-4510	0.840512
ANO6	hsa-miR-3622a-5p	0.838023
ANO6	hsa-miR-4460	0.836946
ANO6	hsa-miR-33a-3p	0.836362
ANO6	hsa-miR-502-3p	0.834178
ANO6	hsa-miR-1245a	0.833297
ANO6	hsa-miR-548ag	0.830781
ANO6	hsa-miR-501-3p	0.829594
ANO6	hsa-miR-938	0.827449
ANO6	hsa-miR-4662b	0.826627
ANO6	hsa-miR-320e	0.82653
ANO6	hsa-miR-6887-3p	0.825819
ANO6	hsa-miR-6724-5p	0.825803
ANO6	hsa-miR-4433b-3p	0.822564
ANO6	hsa-miR-656-3p	0.822181
ANO6	hsa-miR-3168	0.822146
ANO6	hsa-miR-4419a	0.819911
ANO6	hsa-miR-433-3p	0.819741
ANO6	hsa-miR-6133	0.819142
ANO6	hsa-miR-4725-5p	0.815301
ANO6	hsa-miR-4426	0.810981
ANO6	hsa-miR-3179	0.809855
ANO6	hsa-miR-374a-3p	0.809755
ANO6	hsa-miR-500a-3p	0.808645
ANO6	hsa-miR-5583-3p	0.803027
ANO6	hsa-miR-6888-5p	0.799312
ANO6	hsa-miR-320a	0.799043
ANO6	hsa-miR-4429	0.798863
ANO6	hsa-miR-320d	0.798371
ANO6	hsa-miR-320b	0.797905
ANO6	hsa-miR-1277-5p	0.797209
ANO6	hsa-miR-320c	0.79697
ANO6	hsa-miR-10a-3p	0.795551
ANO6	hsa-miR-8068	0.793841
ANO6	hsa-miR-539-3p	0.791633
ANO6	hsa-miR-8064	0.789179
ANO6	hsa-miR-32-3p	0.788274
ANO6	hsa-miR-4517	0.783326
ANO6	hsa-miR-3180-5p	0.781531
ANO6	hsa-miR-369-3p	0.780688
ANO6	hsa-miR-4647	0.779428
ANO6	hsa-miR-4312	0.777182
ANO6	hsa-miR-5699-3p	0.776121
ANO6	hsa-miR-3065-5p	0.768565
ANO6	hsa-miR-548ai	0.75892
ANO6	hsa-miR-570-5p	0.75892
ANO6	hsa-miR-1226-5p	0.75725
ANO6	hsa-miR-7154-5p	0.757045
ANO6	hsa-miR-4422	0.755985
ANO6	hsa-miR-3689a-5p	0.755327
ANO6	hsa-miR-3689b-5p	0.755327
ANO6	hsa-miR-3689e	0.755327
ANO6	hsa-miR-4651	0.75475
ANO6	hsa-miR-4307	0.753662
ANO6	hsa-miR-628-5p	0.751631
ANO6	hsa-miR-876-3p	0.751063
ANO6	hsa-miR-548ba	0.751038
ANO6	hsa-miR-6856-5p	0.750436
ANO6	hsa-miR-27b-3p	0.746588
ANO6	hsa-miR-5692c	0.743556
ANO6	hsa-miR-6757-3p	0.743079
ANO6	hsa-miR-27a-3p	0.742355
ANO6	hsa-miR-5692b	0.741941
ANO6	hsa-miR-200c-3p	0.741576
ANO6	hsa-miR-3686	0.741396
ANO6	hsa-miR-96-3p	0.740966
ANO6	hsa-miR-655-3p	0.739804
ANO6	hsa-miR-942-3p	0.739266
ANO6	hsa-miR-3689f	0.736052
ANO6	hsa-miR-6080	0.735686
ANO6	hsa-miR-5691	0.732303
ANO6	hsa-miR-6807-5p	0.731755
ANO6	hsa-miR-600	0.730041
ANO6	hsa-miR-4678	0.729658
ANO6	hsa-miR-485-3p	0.728476
ANO6	hsa-miR-140-5p	0.727446
ANO6	hsa-miR-6782-5p	0.726736
ANO6	hsa-miR-556-3p	0.726214
ANO6	hsa-miR-192-3p	0.726177
ANO6	hsa-miR-6805-3p	0.725792
ANO6	hsa-miR-921	0.723447
ANO6	hsa-miR-548aj-3p	0.723437
ANO6	hsa-miR-200b-3p	0.72342
ANO6	hsa-miR-3140-3p	0.723139
ANO6	hsa-miR-548x-3p	0.723103
ANO6	hsa-miR-6854-5p	0.7228
ANO6	hsa-miR-125a-5p	0.72266
ANO6	hsa-miR-6780a-3p	0.721303
ANO6	hsa-miR-4668-3p	0.720339
ANO6	hsa-miR-5194	0.720123
ANO6	hsa-miR-374a-5p	0.719229
ANO6	hsa-miR-5589-3p	0.718898
ANO6	hsa-miR-1263	0.716536
ANO6	hsa-miR-374c-5p	0.714101
ANO6	hsa-miR-5195-3p	0.713792
ANO6	hsa-miR-153-5p	0.71325
ANO6	hsa-miR-7853-5p	0.712747
ANO6	hsa-miR-664b-3p	0.712378
ANO6	hsa-miR-6762-3p	0.711596
ANO6	hsa-miR-3200-3p	0.710275
ANO6	hsa-miR-6077	0.710078
ANO6	hsa-miR-3607-5p	0.709387
ANO6	hsa-miR-7854-3p	0.708769
ANO6	hsa-miR-5694	0.705938
ANO6	hsa-miR-323a-3p	0.705332
ANO6	hsa-miR-5582-5p	0.705311
ANO6	hsa-miR-5590-3p	0.704709
ANO6	hsa-miR-1287-3p	0.703864
ANO6	hsa-miR-491-3p	0.703518
ANO6	hsa-miR-1305	0.703387
AP3M1	hsa-miR-5001-3p	0.996687
AP3M1	hsa-miR-5579-3p	0.99372
AP3M1	hsa-miR-890	0.990612
AP3M1	hsa-miR-6738-3p	0.976289
AP3M1	hsa-miR-1827	0.974148
AP3M1	hsa-miR-3148	0.968951
AP3M1	hsa-miR-548e-5p	0.968534
AP3M1	hsa-miR-509-3-5p	0.96643
AP3M1	hsa-miR-4429	0.963504
AP3M1	hsa-miR-320b	0.962766
AP3M1	hsa-miR-320a	0.962599
AP3M1	hsa-miR-4786-5p	0.962263
AP3M1	hsa-miR-320d	0.960878
AP3M1	hsa-miR-509-5p	0.960702
AP3M1	hsa-miR-4709-3p	0.958854
AP3M1	hsa-miR-320c	0.957389
AP3M1	hsa-miR-4422	0.95104
AP3M1	hsa-miR-6835-3p	0.945108
AP3M1	hsa-miR-6728-5p	0.939766
AP3M1	hsa-miR-182-5p	0.934613
AP3M1	hsa-miR-3163	0.931304
AP3M1	hsa-miR-105-5p	0.92831
AP3M1	hsa-miR-548c-3p	0.922069
AP3M1	hsa-miR-651-3p	0.915801
AP3M1	hsa-miR-3607-3p	0.915265
AP3M1	hsa-miR-647	0.914201
AP3M1	hsa-miR-4470	0.913117
AP3M1	hsa-miR-4662a-3p	0.912123
AP3M1	hsa-miR-1243	0.90909
AP3M1	hsa-miR-298	0.904094
AP3M1	hsa-miR-548v	0.901193
AP3M1	hsa-miR-5197-3p	0.90102
AP3M1	hsa-miR-4804-3p	0.896923
AP3M1	hsa-miR-3944-5p	0.894283
AP3M1	hsa-miR-6079	0.8893
AP3M1	hsa-miR-1263	0.888342
AP3M1	hsa-miR-301a-3p	0.888089
AP3M1	hsa-miR-301b-3p	0.886691
AP3M1	hsa-miR-4496	0.883605
AP3M1	hsa-miR-4720-3p	0.88211
AP3M1	hsa-miR-302d-5p	0.881632
AP3M1	hsa-miR-130b-3p	0.873411
AP3M1	hsa-miR-4500	0.87255
AP3M1	hsa-miR-302b-5p	0.866181
AP3M1	hsa-miR-144-3p	0.863565
AP3M1	hsa-miR-708-3p	0.86185
AP3M1	hsa-miR-425-5p	0.85558
AP3M1	hsa-miR-582-3p	0.853685
AP3M1	hsa-miR-5187-5p	0.852261
AP3M1	hsa-miR-7853-5p	0.848302
AP3M1	hsa-miR-4698	0.847885
AP3M1	hsa-miR-3692-5p	0.846378
AP3M1	hsa-miR-4677-5p	0.845067
AP3M1	hsa-miR-21-5p	0.845041
AP3M1	hsa-miR-9-3p	0.844734
AP3M1	hsa-miR-449c-5p	0.842029
AP3M1	hsa-miR-3658	0.839479
AP3M1	hsa-miR-4795-5p	0.837418
AP3M1	hsa-miR-5197-5p	0.836488
AP3M1	hsa-miR-2682-5p	0.834685
AP3M1	hsa-miR-130a-3p	0.834024
AP3M1	hsa-miR-7156-5p	0.832704
AP3M1	hsa-miR-378j	0.832155
AP3M1	hsa-miR-143-3p	0.826181
AP3M1	hsa-miR-4770	0.824053
AP3M1	hsa-miR-940	0.820702
AP3M1	hsa-miR-4321	0.817273
AP3M1	hsa-miR-34b-5p	0.816928
AP3M1	hsa-miR-340-5p	0.816432
AP3M1	hsa-miR-6856-5p	0.814883
AP3M1	hsa-miR-506-3p	0.813983
AP3M1	hsa-miR-4320	0.812549
AP3M1	hsa-miR-3190-3p	0.811743
AP3M1	hsa-miR-1252-5p	0.808406
AP3M1	hsa-miR-4423-5p	0.80678
AP3M1	hsa-miR-124-3p	0.805226
AP3M1	hsa-miR-1306-5p	0.804311
AP3M1	hsa-miR-4644	0.800309
AP3M1	hsa-miR-96-5p	0.796457
AP3M1	hsa-miR-4295	0.795271
AP3M1	hsa-miR-543	0.793743
AP3M1	hsa-miR-1253	0.793606
AP3M1	hsa-miR-891a-3p	0.792963
AP3M1	hsa-miR-224-5p	0.788299
AP3M1	hsa-miR-3119	0.780827
AP3M1	hsa-miR-495-3p	0.780606
AP3M1	hsa-miR-8063	0.778531
AP3M1	hsa-miR-30d-5p	0.772753
AP3M1	hsa-miR-6500-3p	0.772207
AP3M1	hsa-miR-30a-5p	0.771234
AP3M1	hsa-miR-30e-5p	0.771234
AP3M1	hsa-miR-551b-5p	0.771093
AP3M1	hsa-miR-8060	0.770639
AP3M1	hsa-miR-320e	0.770243
AP3M1	hsa-miR-22-3p	0.769102
AP3M1	hsa-miR-1273f	0.768967
AP3M1	hsa-miR-6740-5p	0.767453
AP3M1	hsa-miR-4763-3p	0.764663
AP3M1	hsa-miR-155-3p	0.762046
AP3M1	hsa-miR-101-3p	0.759884
AP3M1	hsa-miR-5590-3p	0.758278
AP3M1	hsa-miR-519d-5p	0.757021
AP3M1	hsa-miR-4520-3p	0.754775
AP3M1	hsa-miR-136-5p	0.753746
AP3M1	hsa-miR-7156-3p	0.747497
AP3M1	hsa-let-7f-5p	0.74685
AP3M1	hsa-miR-922	0.746474
AP3M1	hsa-miR-4699-3p	0.745997
AP3M1	hsa-miR-499a-3p	0.745571
AP3M1	hsa-miR-3650	0.745438
AP3M1	hsa-miR-183-5p	0.744295
AP3M1	hsa-miR-4448	0.744116
AP3M1	hsa-miR-196b-5p	0.743623
AP3M1	hsa-let-7a-5p	0.743472
AP3M1	hsa-miR-98-5p	0.743223
AP3M1	hsa-miR-30c-5p	0.743143
AP3M1	hsa-miR-30b-5p	0.743143
AP3M1	hsa-let-7e-5p	0.742459
AP3M1	hsa-miR-4647	0.740809
AP3M1	hsa-miR-4775	0.739882
AP3M1	hsa-miR-7109-5p	0.739436
AP3M1	hsa-let-7c-5p	0.739113
AP3M1	hsa-miR-1468-3p	0.737282
AP3M1	hsa-miR-3140-3p	0.737238
AP3M1	hsa-miR-6808-5p	0.736367
AP3M1	hsa-miR-641	0.732989
AP3M1	hsa-miR-4666a-3p	0.725592
AP3M1	hsa-miR-3654	0.725457
AP3M1	hsa-miR-4693-5p	0.725075
AP3M1	hsa-miR-454-3p	0.721664
AP3M1	hsa-miR-4662b	0.720807
AP3M1	hsa-miR-6071	0.71986
AP3M1	hsa-miR-1910-5p	0.718771
AP3M1	hsa-miR-3617-5p	0.718651
AP3M1	hsa-miR-548an	0.718623
AP3M1	hsa-miR-1910-3p	0.717814
AP3M1	hsa-miR-4418	0.71732
AP3M1	hsa-miR-3686	0.71474
AP3M1	hsa-miR-544a	0.714351
AP3M1	hsa-miR-6887-5p	0.712858
AP3M1	hsa-miR-494-3p	0.711843
AP3M1	hsa-miR-6795-5p	0.711025
AP3M1	hsa-miR-4263	0.710962
AP3M1	hsa-miR-1193	0.710083
AP3M1	hsa-miR-6860	0.706898
AP3M1	hsa-miR-5190	0.706824
AP3M1	hsa-miR-1287-5p	0.706247
AP3M1	hsa-miR-196a-5p	0.705038
AP3M1	hsa-miR-548u	0.703531
AP3M1	hsa-miR-4503	0.703112
AP3M1	hsa-let-7g-5p	0.700941
AP3M1	hsa-miR-4513	0.700511
ARHGAP12	hsa-miR-6768-5p	0.999745
ARHGAP12	hsa-miR-603	0.996965
ARHGAP12	hsa-miR-770-5p	0.995858
ARHGAP12	hsa-miR-106a-5p	0.993784
ARHGAP12	hsa-miR-519a-3p	0.990545
ARHGAP12	hsa-miR-362-3p	0.989383
ARHGAP12	hsa-miR-4712-5p	0.989143
ARHGAP12	hsa-miR-548c-3p	0.988826
ARHGAP12	hsa-miR-519c-3p	0.988633
ARHGAP12	hsa-miR-519b-3p	0.98823
ARHGAP12	hsa-miR-8063	0.987832
ARHGAP12	hsa-miR-329-3p	0.986394
ARHGAP12	hsa-miR-3148	0.98188
ARHGAP12	hsa-miR-6731-3p	0.980216
ARHGAP12	hsa-miR-543	0.977318
ARHGAP12	hsa-miR-3613-3p	0.974959
ARHGAP12	hsa-miR-4666a-3p	0.972067
ARHGAP12	hsa-miR-6508-5p	0.970688
ARHGAP12	hsa-miR-96-5p	0.969322
ARHGAP12	hsa-miR-5586-5p	0.969059
ARHGAP12	hsa-miR-4731-3p	0.967962
ARHGAP12	hsa-miR-548t-5p	0.963306
ARHGAP12	hsa-miR-548az-5p	0.96211
ARHGAP12	hsa-miR-3163	0.962024
ARHGAP12	hsa-miR-1304-3p	0.959411
ARHGAP12	hsa-miR-7856-5p	0.959335
ARHGAP12	hsa-miR-526b-3p	0.95843
ARHGAP12	hsa-miR-128-3p	0.957096
ARHGAP12	hsa-miR-4760-3p	0.956659
ARHGAP12	hsa-miR-548aw	0.955556
ARHGAP12	hsa-miR-499a-5p	0.953052
ARHGAP12	hsa-miR-202-3p	0.947266
ARHGAP12	hsa-miR-199b-5p	0.94604
ARHGAP12	hsa-miR-199a-5p	0.942888
ARHGAP12	hsa-miR-27a-3p	0.942188
ARHGAP12	hsa-miR-216a-3p	0.938458
ARHGAP12	hsa-miR-519d-3p	0.937718
ARHGAP12	hsa-miR-27b-3p	0.937403
ARHGAP12	hsa-miR-106b-5p	0.9362
ARHGAP12	hsa-miR-6855-5p	0.935451
ARHGAP12	hsa-miR-20a-5p	0.934224
ARHGAP12	hsa-miR-3681-3p	0.929707
ARHGAP12	hsa-miR-676-5p	0.928202
ARHGAP12	hsa-miR-495-3p	0.927633
ARHGAP12	hsa-miR-3662	0.924566
ARHGAP12	hsa-miR-1277-5p	0.922502
ARHGAP12	hsa-miR-216b-3p	0.920253
ARHGAP12	hsa-miR-4719	0.904534
ARHGAP12	hsa-miR-4420	0.904447
ARHGAP12	hsa-miR-2052	0.903144
ARHGAP12	hsa-miR-424-5p	0.898792
ARHGAP12	hsa-miR-6838-5p	0.897097
ARHGAP12	hsa-let-7a-3p	0.895252
ARHGAP12	hsa-miR-454-3p	0.895117
ARHGAP12	hsa-miR-548l	0.8944
ARHGAP12	hsa-miR-1273g-3p	0.894275
ARHGAP12	hsa-miR-451b	0.89412
ARHGAP12	hsa-miR-4698	0.892777
ARHGAP12	hsa-miR-1825	0.892644
ARHGAP12	hsa-miR-5195-3p	0.892117
ARHGAP12	hsa-miR-8485	0.890344
ARHGAP12	hsa-miR-205-3p	0.890087
ARHGAP12	hsa-let-7f-1-3p	0.889487
ARHGAP12	hsa-miR-656-3p	0.886732
ARHGAP12	hsa-miR-556-3p	0.88624
ARHGAP12	hsa-miR-590-3p	0.886232
ARHGAP12	hsa-miR-1206	0.885378
ARHGAP12	hsa-miR-548ah-5p	0.885099
ARHGAP12	hsa-miR-889-3p	0.879832
ARHGAP12	hsa-miR-98-3p	0.877556
ARHGAP12	hsa-miR-545-5p	0.876883
ARHGAP12	hsa-let-7b-3p	0.875764
ARHGAP12	hsa-miR-130b-3p	0.871638
ARHGAP12	hsa-miR-181b-2-3p	0.869879
ARHGAP12	hsa-miR-4282	0.86983
ARHGAP12	hsa-miR-548av-5p	0.868194
ARHGAP12	hsa-miR-3925-3p	0.867976
ARHGAP12	hsa-miR-548k	0.86749
ARHGAP12	hsa-let-7g-5p	0.867032
ARHGAP12	hsa-miR-520c-3p	0.865318
ARHGAP12	hsa-miR-6504-3p	0.864386
ARHGAP12	hsa-miR-381-3p	0.862125
ARHGAP12	hsa-miR-216a-5p	0.861453
ARHGAP12	hsa-miR-300	0.859861
ARHGAP12	hsa-miR-7-1-3p	0.858651
ARHGAP12	hsa-miR-520b	0.854687
ARHGAP12	hsa-miR-338-5p	0.84916
ARHGAP12	hsa-miR-8054	0.847152
ARHGAP12	hsa-miR-4668-3p	0.846426
ARHGAP12	hsa-miR-130a-3p	0.845173
ARHGAP12	hsa-miR-6083	0.845013
ARHGAP12	hsa-miR-16-1-3p	0.845006
ARHGAP12	hsa-let-7i-5p	0.84368
ARHGAP12	hsa-miR-16-2-3p	0.842148
ARHGAP12	hsa-miR-182-5p	0.840961
ARHGAP12	hsa-miR-5087	0.839523
ARHGAP12	hsa-miR-4509	0.839015
ARHGAP12	hsa-miR-365a-3p	0.837223
ARHGAP12	hsa-miR-365b-3p	0.837223
ARHGAP12	hsa-miR-5692a	0.835218
ARHGAP12	hsa-miR-4496	0.833494
ARHGAP12	hsa-let-7b-5p	0.832319
ARHGAP12	hsa-miR-7-2-3p	0.831099
ARHGAP12	hsa-miR-3666	0.830798
ARHGAP12	hsa-miR-301b-3p	0.829832
ARHGAP12	hsa-miR-181b-3p	0.829347
ARHGAP12	hsa-miR-372-3p	0.827465
ARHGAP12	hsa-miR-301a-3p	0.827025
ARHGAP12	hsa-miR-520a-3p	0.825647
ARHGAP12	hsa-miR-3064-3p	0.823805
ARHGAP12	hsa-miR-7159-3p	0.823723
ARHGAP12	hsa-miR-5688	0.822119
ARHGAP12	hsa-miR-513b-5p	0.820872
ARHGAP12	hsa-miR-6783-3p	0.819898
ARHGAP12	hsa-miR-5680	0.819367
ARHGAP12	hsa-miR-3686	0.819
ARHGAP12	hsa-miR-520e	0.818668
ARHGAP12	hsa-miR-548ap-5p	0.817512
ARHGAP12	hsa-miR-548a-5p	0.816602
ARHGAP12	hsa-miR-548ar-5p	0.816352
ARHGAP12	hsa-miR-548au-5p	0.815912
ARHGAP12	hsa-miR-548i	0.815101
ARHGAP12	hsa-miR-3607-3p	0.814547
ARHGAP12	hsa-miR-548j-5p	0.814219
ARHGAP12	hsa-miR-548y	0.814086
ARHGAP12	hsa-miR-548c-5p	0.813974
ARHGAP12	hsa-miR-548o-5p	0.813974
ARHGAP12	hsa-miR-548am-5p	0.813974
ARHGAP12	hsa-miR-548as-5p	0.812615
ARHGAP12	hsa-miR-5697	0.812431
ARHGAP12	hsa-miR-944	0.812204
ARHGAP12	hsa-miR-516b-5p	0.811577
ARHGAP12	hsa-miR-6739-3p	0.810539
ARHGAP12	hsa-miR-548ak	0.809957
ARHGAP12	hsa-miR-548h-5p	0.809931
ARHGAP12	hsa-miR-4721	0.809754
ARHGAP12	hsa-let-7a-5p	0.80764
ARHGAP12	hsa-let-7c-5p	0.80764
ARHGAP12	hsa-let-7e-5p	0.80764
ARHGAP12	hsa-miR-548w	0.807241
ARHGAP12	hsa-miR-548ad-5p	0.80699
ARHGAP12	hsa-miR-548ae-5p	0.80699
ARHGAP12	hsa-miR-522-3p	0.803478
ARHGAP12	hsa-miR-216b-5p	0.803248
ARHGAP12	hsa-miR-520d-3p	0.801809
ARHGAP12	hsa-let-7f-5p	0.800288
ARHGAP12	hsa-miR-548bb-5p	0.799796
ARHGAP12	hsa-miR-548ay-5p	0.799488
ARHGAP12	hsa-miR-153-5p	0.798728
ARHGAP12	hsa-miR-548d-5p	0.797359
ARHGAP12	hsa-miR-548b-5p	0.797045
ARHGAP12	hsa-miR-548ab	0.796576
ARHGAP12	hsa-miR-181a-2-3p	0.796218
ARHGAP12	hsa-miR-224-3p	0.795656
ARHGAP12	hsa-miR-493-5p	0.791593
ARHGAP12	hsa-miR-4795-3p	0.790091
ARHGAP12	hsa-miR-5002-3p	0.789933
ARHGAP12	hsa-miR-1253	0.789501
ARHGAP12	hsa-miR-3617-5p	0.788958
ARHGAP12	hsa-miR-98-5p	0.788478
ARHGAP12	hsa-miR-8081	0.788375
ARHGAP12	hsa-miR-641	0.788357
ARHGAP12	hsa-miR-32-3p	0.787973
ARHGAP12	hsa-miR-4524b-3p	0.78733
ARHGAP12	hsa-miR-4705	0.786322
ARHGAP12	hsa-miR-548n	0.784511
ARHGAP12	hsa-miR-8080	0.779835
ARHGAP12	hsa-miR-4512	0.779755
ARHGAP12	hsa-miR-6124	0.776769
ARHGAP12	hsa-miR-1285-5p	0.775359
ARHGAP12	hsa-miR-580-3p	0.775314
ARHGAP12	hsa-miR-208b-5p	0.774622
ARHGAP12	hsa-miR-3614-3p	0.773277
ARHGAP12	hsa-miR-410-3p	0.773261
ARHGAP12	hsa-miR-5683	0.771739
ARHGAP12	hsa-miR-648	0.769365
ARHGAP12	hsa-miR-4500	0.769256
ARHGAP12	hsa-miR-513a-5p	0.769149
ARHGAP12	hsa-let-7a-2-3p	0.765844
ARHGAP12	hsa-let-7g-3p	0.761563
ARHGAP12	hsa-miR-34b-3p	0.760891
ARHGAP12	hsa-miR-372-5p	0.759786
ARHGAP12	hsa-miR-4295	0.758568
ARHGAP12	hsa-miR-6715a-3p	0.757687
ARHGAP12	hsa-miR-4326	0.755348
ARHGAP12	hsa-miR-10a-3p	0.754599
ARHGAP12	hsa-miR-421	0.75273
ARHGAP12	hsa-miR-375	0.752094
ARHGAP12	hsa-miR-652-5p	0.750181
ARHGAP12	hsa-miR-6734-3p	0.75007
ARHGAP12	hsa-miR-6833-3p	0.749946
ARHGAP12	hsa-miR-5003-5p	0.749788
ARHGAP12	hsa-miR-4302	0.747492
ARHGAP12	hsa-miR-6856-3p	0.745119
ARHGAP12	hsa-miR-499a-3p	0.743088
ARHGAP12	hsa-miR-1271-5p	0.742762
ARHGAP12	hsa-miR-4671-3p	0.742494
ARHGAP12	hsa-miR-551b-5p	0.740639
ARHGAP12	hsa-miR-5000-3p	0.740445
ARHGAP12	hsa-miR-5584-5p	0.739808
ARHGAP12	hsa-miR-548f-5p	0.739674
ARHGAP12	hsa-miR-4482-3p	0.738513
ARHGAP12	hsa-miR-135b-3p	0.737919
ARHGAP12	hsa-miR-3658	0.737197
ARHGAP12	hsa-miR-3065-5p	0.737111
ARHGAP12	hsa-miR-4477b	0.736792
ARHGAP12	hsa-miR-548g-5p	0.736087
ARHGAP12	hsa-miR-548x-5p	0.736087
ARHGAP12	hsa-miR-548aj-5p	0.736087
ARHGAP12	hsa-miR-323a-3p	0.734269
ARHGAP12	hsa-miR-4713-5p	0.732321
ARHGAP12	hsa-miR-19a-3p	0.732184
ARHGAP12	hsa-miR-1185-1-3p	0.731484
ARHGAP12	hsa-miR-499b-3p	0.731138
ARHGAP12	hsa-miR-19b-3p	0.73065
ARHGAP12	hsa-miR-4774-5p	0.730366
ARHGAP12	hsa-miR-3671	0.730079
ARHGAP12	hsa-miR-582-5p	0.72822
ARHGAP12	hsa-miR-1468-3p	0.727643
ARHGAP12	hsa-miR-1264	0.726427
ARHGAP12	hsa-miR-626	0.72498
ARHGAP12	hsa-miR-340-5p	0.724712
ARHGAP12	hsa-miR-4422	0.72423
ARHGAP12	hsa-miR-4534	0.724033
ARHGAP12	hsa-miR-4256	0.721286
ARHGAP12	hsa-miR-15a-5p	0.718697
ARHGAP12	hsa-miR-4277	0.71751
ARHGAP12	hsa-miR-4699-3p	0.717483
ARHGAP12	hsa-miR-3200-5p	0.717199
ARHGAP12	hsa-miR-330-3p	0.716583
ARHGAP12	hsa-miR-514a-5p	0.714553
ARHGAP12	hsa-miR-497-5p	0.713806
ARHGAP12	hsa-miR-34c-3p	0.713382
ARHGAP12	hsa-miR-136-5p	0.712834
ARHGAP12	hsa-miR-4661-5p	0.712689
ARHGAP12	hsa-miR-4477a	0.712035
ARHGAP12	hsa-miR-16-5p	0.71186
ARHGAP12	hsa-miR-15b-5p	0.71089
ARHGAP12	hsa-miR-548as-3p	0.710767
ARHGAP12	hsa-miR-195-5p	0.709922
ARHGAP12	hsa-let-7c-3p	0.709725
ARHGAP12	hsa-miR-539-5p	0.709293
ARHGAP12	hsa-miR-7154-5p	0.709228
[truncated: 33,032 more rows]

## Sheet: Supplementary Table 6
lncRNA	miRNA	Mrna
LINC01128	hsa-miR-142-5p	ABCD2
LINC01128	hsa-miR-142-5p	ATP10D
LINC01128	hsa-miR-142-5p	ATRX
LINC01128	hsa-miR-142-5p	CEP97
LINC01128	hsa-miR-142-5p	CHD9
LINC01128	hsa-miR-142-5p	COG6
LINC01128	hsa-miR-142-5p	CPSF2
LINC01128	hsa-miR-142-5p	DNAJC3
LINC01128	hsa-miR-142-5p	EML5
LINC01128	hsa-miR-142-5p	FAM114A1
LINC01128	hsa-miR-142-5p	FAM133A
LINC01128	hsa-miR-142-5p	FGD4
LINC01128	hsa-miR-142-5p	FNDC3B
LINC01128	hsa-miR-142-5p	GOPC
LINC01128	hsa-miR-142-5p	GPD2
LINC01128	hsa-miR-142-5p	HDAC2
LINC01128	hsa-miR-142-5p	INTS2
LINC01128	hsa-miR-142-5p	ITGA6
LINC01128	hsa-miR-142-5p	LMBRD2
LINC01128	hsa-miR-142-5p	MOSPD2
LINC01128	hsa-miR-142-5p	MTO1
LINC01128	hsa-miR-142-5p	ORC2
LINC01128	hsa-miR-142-5p	PARP9
LINC01128	hsa-miR-142-5p	PBRM1
LINC01128	hsa-miR-142-5p	PGM3
LINC01128	hsa-miR-142-5p	PIBF1
LINC01128	hsa-miR-142-5p	PREPL
LINC01128	hsa-miR-142-5p	RBL2
LINC01128	hsa-miR-142-5p	RNF219
LINC01128	hsa-miR-142-5p	ROCK2
LINC01128	hsa-miR-142-5p	SDAD1
LINC01128	hsa-miR-142-5p	SEC24A
LINC01128	hsa-miR-142-5p	SEL1L3
LINC01128	hsa-miR-142-5p	SLC41A2
LINC01128	hsa-miR-142-5p	TBCK
LINC01128	hsa-miR-142-5p	TRIP11
LINC01128	hsa-miR-142-5p	UFL1
LINC01128	hsa-miR-142-5p	VPS36
LINC01128	hsa-miR-142-5p	VTA1
LINC01128	hsa-miR-142-5p	WDR89
LINC01128	hsa-miR-299-3p	CTR9
LINC01128	hsa-miR-299-3p	ESRRG
LINC01128	hsa-miR-299-3p	INPP4A
LINC01128	hsa-miR-299-3p	ITGA6
LINC01128	hsa-miR-299-3p	MEF2C
LINC01128	hsa-miR-299-3p	PUS7L
LINC01128	hsa-miR-299-3p	SNX4
LINC01128	hsa-miR-299-3p	TBCK
LINC01128	hsa-miR-324-5p	ACADM
LINC01128	hsa-miR-324-5p	EML5
LINC01128	hsa-miR-342-3p	ABCD2
LINC01128	hsa-miR-342-3p	ARMCX3
LINC01128	hsa-miR-342-3p	C10orf88
LINC01128	hsa-miR-342-3p	CPSF2
LINC01128	hsa-miR-342-3p	DENND5B
LINC01128	hsa-miR-342-3p	GOPC
LINC01128	hsa-miR-342-3p	GTF2H1
LINC01128	hsa-miR-342-3p	HDAC2
LINC01128	hsa-miR-342-3p	IBTK
LINC01128	hsa-miR-342-3p	LTN1
LINC01128	hsa-miR-342-3p	MYCBP2
LINC01128	hsa-miR-342-3p	PTER
LINC01128	hsa-miR-342-3p	PUS7L
LINC01128	hsa-miR-342-3p	S100PBP
LINC01128	hsa-miR-342-3p	SNX4
LINC01128	hsa-miR-342-3p	TBCK
LINC01128	hsa-miR-342-3p	TRAPPC6B
LINC01128	hsa-miR-342-3p	WDR36
LINC01128	hsa-miR-342-3p	XPO1
LINC01128	hsa-miR-342-3p	ZFP62
LINC01128	hsa-miR-342-3p	ZNF322
LINC01128	hsa-miR-342-3p	ZNF420
LINC01128	hsa-miR-342-3p	ZZZ3
LINC01128	hsa-miR-342-3p	ZFP3
LINC01128	hsa-miR-485-3p	ALDH18A1
LINC01128	hsa-miR-485-3p	ANO6
LINC01128	hsa-miR-485-3p	ARHGAP18
LINC01128	hsa-miR-485-3p	C10orf88
LINC01128	hsa-miR-485-3p	IBTK
LINC01128	hsa-miR-485-3p	RPF2
LINC01128	hsa-miR-485-3p	TMEM87B
LINC01128	hsa-miR-485-3p	VPS36
LINC01128	hsa-miR-485-3p	ZMYM4
LINC01128	hsa-miR-485-3p	ZNF302
LINC01128	hsa-miR-485-3p	ZNF322
LINC01128	hsa-miR-492	UTP6
LINC01128	hsa-miR-578	ABCD2
LINC01128	hsa-miR-578	AGL
LINC01128	hsa-miR-578	BET1
LINC01128	hsa-miR-578	CEP97
LINC01128	hsa-miR-578	CHD9
LINC01128	hsa-miR-578	CSGALNACT1
LINC01128	hsa-miR-578	DICER1
LINC01128	hsa-miR-578	ESF1
LINC01128	hsa-miR-578	FBXL4
LINC01128	hsa-miR-578	FGD4
LINC01128	hsa-miR-578	GOLGA4
LINC01128	hsa-miR-578	HDAC2
LINC01128	hsa-miR-578	HEATR5A
LINC01128	hsa-miR-578	HGF
LINC01128	hsa-miR-578	HIBCH
LINC01128	hsa-miR-578	IBTK
LINC01128	hsa-miR-578	IDE
LINC01128	hsa-miR-578	INPP4A
LINC01128	hsa-miR-578	KCNA3
LINC01128	hsa-miR-578	MEF2C
LINC01128	hsa-miR-578	MINPP1
LINC01128	hsa-miR-578	MIS12
LINC01128	hsa-miR-578	MTO1
LINC01128	hsa-miR-578	NOL11
LINC01128	hsa-miR-578	ORC3
LINC01128	hsa-miR-578	PGM3
LINC01128	hsa-miR-578	PIP5K1B
LINC01128	hsa-miR-578	ROCK2
LINC01128	hsa-miR-578	SDAD1
LINC01128	hsa-miR-578	SMARCAD1
LINC01128	hsa-miR-578	SMC6
LINC01128	hsa-miR-578	STX7
LINC01128	hsa-miR-578	TBCK
LINC01128	hsa-miR-578	TRAPPC11
LINC01128	hsa-miR-578	TRIP11
LINC01128	hsa-miR-578	TRMT1L
LINC01128	hsa-miR-578	USP9Y
LINC01128	hsa-miR-578	VTA1
LINC01128	hsa-miR-578	XPO1
LINC01128	hsa-miR-578	ZDHHC13
LINC01128	hsa-miR-599	DICER1
LINC01128	hsa-miR-599	GPD2
LINC01128	hsa-miR-599	IQCB1
LINC01128	hsa-miR-599	RBBP4
LINC01128	hsa-miR-599	SDAD1
LINC01128	hsa-miR-599	SEC31A
LINC01128	hsa-miR-599	STX7
LINC01128	hsa-miR-599	TXLNB
LINC01128	hsa-miR-608	ANO6
LINC01128	hsa-miR-608	C2orf42
LINC01128	hsa-miR-608	ROCK2
LINC01128	hsa-miR-608	RSPRY1
LINC00324	hsa-miR-512-3p	ZNF566
LINC00324	hsa-miR-671-5p	ZFP3
